# Supplementary material for: Person-directed burnout intervention for nurses: A systematic review of psychoeducational approaches
Source: PLoS One. 2025 May 9;20(5):e0322282. doi: 10.1371/journal.pone.0322282 (PMC12063909; doi:10.1371/journal.pone.0322282)
Supplement: S2 Data — (XLSX) [file pone.0322282.s004.xlsx]

## Sheet: ALL
No	Title	Author	Abstract
1	A Multicenter Investigation of Caring Behaviors and Burnout Among Oncology Nurses in China.	Shen, Aomei; Wang, Ying; Qiang, Wanmin	Background: Job burnout could negatively affect nursing care provided. However, little is known about burnout and caring behaviors among oncology nurses in China. Objectives: The aims of this study were to investigate the status of burnout and caring behaviors among oncology nurses in China, to examine the relationship between them, and to identify factors that affect caring behaviors. Methods: A…
2	A Multimodal Mindfulness Training to Address Mental Health Symptoms in Providers Who Care for and Interact With Children in Relation to End-of-Life Care	O’Mahony S., Gerhart J., Abrams I., Greene M., McFadden R., Tamizuddin S., Levy M.M.	Aim: Medical providers may face unique emotional challenges when confronted with the suffering of chronically ill, dying, and bereaved children. This study assessed the preliminary outcomes of participation in a group-based multimodal mindfulness training pilot designed to reduce symptoms of burnout and mental health symptoms in providers who interact with children in the context of end-of-life c…
3	A New Approach to Identify High Burnout Medical Staffs by Kernel K-Means Cluster Analysis in a Regional Teaching Hospital in Taiwan	Lee, Yii-Ching; Huang, Shian-Chang; Huang, Chih-Hsuan; Wu, Hsin-Hung	This study uses kernel k-means cluster analysis to identify medical staffs with high burnout. The data collected in October to November 2014 are from the emotional exhaustion dimension of the Chinese version of Safety Attitudes Questionnaire in a regional teaching hospital in Taiwan. The number of effective questionnaires including the entire staffs such as physicians, nurses, technicians, pharma…
4	A New Approach to Identify High Burnout Medical Staffs by Kernel K-Means Cluster Analysis in a Regional Teaching Hospital in Taiwan.	Yii-Ching Lee; Shian-Chang Huang; Chih-Hsuan Huang; Hsin-Hung Wu	This study uses kernel k-means cluster analysis to identify medical staffs with high burnout. The data collected in October to November 2014 are from the emotional exhaustion dimension of the Chinese version of Safety Attitudes Questionnaire in a regional teaching hospital in Taiwan. The number of effective questionnaires including the entire staffs such as physicians, nurses, technicians, pharma…
5	A Pilot Evaluation of a Mindful Self-care and Resiliency (MSCR) Intervention for Nurses	Craigie, Mark; Slatyer, Susan; Hegney, Desley; Osseiran-Moisson, Rebecca; Gentry, Eric; Davis, Sue; Dolan, Tony; Rees, Clare	It is now well established that a significant number of nurses have less than optimal levels of wellness as a result of the stressful nature of their work. Identifying effective workplace strategies to help improve the resilience of nurses is therefore a high priority. In this study, we evaluated the feasibility of a mindfulness-based intervention aimed at reducing compassion fatigue and improvin…
6	A pilot observational study of a psychotherapy incorporating equines resiliency intervention for staff at a large medical center	Marchand, William R.; Sullivan-Sakaeda, Laurie	Background and purpose: Stress and burnout among healthcare workers are significant public health concerns. The primary aim of this pilot study was to conduct preliminary assessments of safety, feasibility, and participant satisfaction with a psychotherapy incorporating equines (PIE)-based resiliency intervention for healthcare workers. The overarching goal was to lay the groundwork for future, m…
7	A pilot study examining the impact of care provider support program on resiliency, coping, and compassion fatigue in military health care providers.	Weidlich, Christopher P; Ugarriza, Doris N	Objectives: The Care Provider Support Program (CPSP) was created as a way to improve the resiliency of military health care providers. The purpose of this pilot study was to update what is currently known about the resiliency, coping, and compassion fatigue of military and civilian registered nurses, licensed practical nurses (LPNs), and medics who treat wounded Soldiers and whether these factors…
8	A pilot study of acceptance and commitment therapy for sexual minorities experiencing work stress	Singh, R. Sonia; Watford, Tanya S.; Cotterman, Riley E.; O'Brien, William H.	Approximately ten million individuals in the United States self-identify as lesbian, gay, bisexual, and/or queer, and comprise 4% of the work force. There are currently no global protections against discrimination based on sexual identify in the workplace. Therefore, several people who identify as sexual minorities may experience discrimination, incivility, and hostility in the work place leading…
9	A Pilot Study of Mindfulness-Based Cognitive Therapy to Improve Well-Being for Health Professionals Providing Chronic Disease Care	Hente, Elizabeth; Sears, Richard; Cotton, Sian; Pallerla, Harini; Siracusa, Christopher; Filigno, Stephanie Spear; Boat, Thomas	Objective To assess the efficacy of mindfulness-based cognitive therapy delivered onsite during work hours in reducing stress and improving well-being in an interdisciplinary chronic care health care team. Study design A longitudinal, mixed methods, observational pilot study using a survey created from validated assessment tools to measure effectiveness of training. Surveys were completed before …
10	A pilot study to evaluate mindfulness as a strategy to improve inpatient nurse and patient experiences	Horner, Janice K.; Piercy, Brigit S.; Eure, Lois; Woodard, Elizabeth K.	The purpose of the Mindful Nursing Pilot Study was to explore the impact of mindfulness training for nursing staff on levels of mindfulness, compassion satisfaction, burnout, and stress. In addition, the study attempted to determine the impact on patient satisfaction scores. The pilot was designed as a quasi-experimental research study; staff on one nursing unit participated in the 10-week mindfu…
11	A pilot test of a mindfulness-based communication training to enhance resilience in palliative care professionals	Gerhart, James; O’Mahony, Sean; Abrams, Ira; Grosse, Johanna; Greene, Michelle; Levy, Mitchell	Although many providers enter palliative medicine with the intention of helping others, working in this practice also entails that providers will be repeatedly exposed to the pain, trauma, and the death of their patients. These experiences may threaten the values of providers and evoke a range of avoidant coping behaviors that potentiate distress and erode the quality of care provided. This manus…
12	A Pragmatic Controlled Trial of a Brief Yoga and Mindfulness-Based Program for Psychological and Occupational Health in Education Professionals	Dyer, Natalie L.; Borden, Sara; Dusek, Jeffery A.; Khalsa, Sat Bir S.	Objectives To examine changes in psychological and occupational wellbeing in education professionals that attended a brief yoga and mindfulness-based program. Design Pragmatic controlled trial comparing education professionals that attended a yoga mindfulness-based program (n = 9) to a waitlist control group (n = 22). Setting The 3-day program was delivered at the Kripalu Center for Yoga & Health…
13	A preliminary comparison of the efficacy of online Acceptance and Commitment Therapy (ACT) and Cognitive Behavioural Therapy (CBT) stress management interventions for social and healthcare workers	Barrett K., Stewart I.	Social and healthcare workers have been shown to experience greater levels of illness, depression and burnout as a result of chronic workplace stress. The purpose of this study was to examine whether brief online ACT and CBT interventions could reduce the experience of stress and burnout in employees, while also improving mental health and psychological flexibility. A total of 42 individuals work…
14	A Primary Care-Based Cognitive Behavioral Therapy Intervention for Long-Term Opioid Users With Chronic Pain: A Randomized Pragmatic Trial. [Article]	DeBar, Lynn PhD, MPH 1 Mayhew, Meghan MPH 2 Benes, Lindsay PhD, RN, CNS 3 Bonifay, Allison MA, LPC 2 Deyo, Richard A. MD, MPH 4 Elder, Charles R. MD, MPH 2 Keefe, Francis J. PhD 5 Leo, Michael C. PhD 2 McMullen, Carmit PhD 2 Owen-Smith, Ashli PhD, SM 6 Smith, David H. PhD, RPh 2 Trinacty, Connie M. PhD 7 Vollmer, William M. PhD 2	Background: Chronic pain is common, disabling, and costly. Few clinical trials have examined cognitive behavioral therapy (CBT) interventions embedded in primary care settings to improve chronic pain among those receiving long-term opioid therapy., Objective: To determine the effectiveness of a group-based CBT intervention for chronic pain., Design: Pragmatic, cluster randomized controlled trial.…
15	A prospective cohort study of the psychological consequences of the COVID-19 pandemic on frontline healthcare workers in New York City	Peccoralo L.A., Pietrzak R.H., Feingold J.H., Syed S., Chan C.C., Murrough J.W., Kaplan C., Verity J., Feder A., Charney D.S., Southwick S.M., Ripp J.A.	Objectives: We sought to describe the course and correlates of psychological distress in frontline healthcare workers (FHCWs) during the COVID-19 pandemic in New York City (NYC). Methods: A prospective cohort study of FHCWs at the Mount Sinai Hospital was conducted during the initial 2020 surge (T1) and 7 months later (T2). Psychological distress [i.e., positive screen for pandemic-related post-t…
16	A prospective study of transdiagnostic psychiatric symptoms associated with burnout and functional difficulties in COVID-19 frontline healthcare workers	Kachadourian L., Murrough J., Kaplan C., Kaplan S., Feingold J., Feder A., Charney D., Southwick S., Peccoralo L., DePierro J., Ripp J., Pietrzak R.	Objective: Frontline healthcare workers (FHCWs) responding to the COVID-19 pandemic develop posttraumatic stress disorder (PTSD), major depressive disorder (MDD) and generalized anxiety disorder (GAD) symptoms. Such symptoms are associated with burnout, occupational and relational difficulties. In the current study, we examined the prospective association between acute transdiagnostic COVID-19-re…
17	A Psychoeducational Group Intervention for Nurses: Rationale, Theoretical Framework, and Development	Bailey, Amanda K.; Sawyer, Amanda T.; Robinson, Patricia Stearnes	OBJECTIVE Nursing is a demanding profession with constant stressors, which makes nurses vulnerable to the detrimental effects of high stress, burnout, and compassion fatigue. There is a need for a multidimensional group intervention facilitated by a licensed mental health professional to improve mental health and well-being in nurses. An intervention called RISE, which is an acronym for resilienc…
18	A qualitative analysis of psychosocial stressors and health impacts of the COVID-19 pandemic on frontline healthcare personnel in the United States	Shah, Aarushi H.; Becene, Iris A.; Nguyen, Katie Truc Nhat H.; Stuart, Jennifer J.; West, Madeline G.; Berrill, Jane E.S.; Hankins, Jennifer; Borba, Christina P.C.; Rich-Edwards, Janet W.	There is a dearth of qualitative studies exploring the lived experiences of frontline healthcare personnel (HCP) during the coronavirus disease (COVID-19) pandemic. We examined workplace stressors, psychological manifestations of said stressors, and coping strategies reported through coded open-text responses from 1024 online surveys completed over two months by 923 HCP participating in three nat…
19	A qualitative study investigating training requirements of nurses working with people with dementia in nursing homes	Smythe, Analisa; Jenkins, Catharine; Galant-Miecznikowska, Magdalena; Bentham, Peter; Oyebode, Jan	The care home workforce (over half a million people in the UK) has a pivotal role in the quality of care provided to the residents. Much care in this setting is inadequate, lacks a person-centred focus and neglects the dignity of residents. A combination of factors leads to burnout in nurses working in nursing homes, contributing to poor quality care. Recent reports have indicated that cultures o…
20	A Qualitative Study of a Compassion, Presence, and Resilience Training for Oncology Interprofessional Teams	Nissim R., Malfitano C., Coleman M., Rodin G., Elliott M.	The well-being of health care providers may be challenged by their work, with evidence that oncology health care providers are a high-risk group for burnout. The present qualitative pilot study evaluated a mindfulness-based group intervention, referred to as Compassion, Presence, and Resilience Training (CPR-T), for oncology interprofessional teams. The purpose of this study was to elucidate the …
21	A randomised trial of Mindfulness-based Social Work and Self-Care with social workers	Maddock A., McGuigan K., McCusker P.	Abstract: The primary objective of this study was to examine the effects of a bespoke and innovative six-week online Mindfulness-based Social Work and Self-Care (MBSWSC) programme on the stress, feelings of burnout, anxiety, depression, and well-being of a sample of social workers. This secondary objective was to examine the effectiveness of MBSWSC at improving a number of potentially important m…
22	A randomized controlled pilot trial of acceptance and commitment training (ACT) for preventing stress-related ill health among future nurses	Frögéli E., Djordjevic A., Rudman A., Livheim F., Gustavsson P.	Background: Levels of stress and burnout increase during nursing education. This development has consequences for nursing students' health, learning, competence, and interest in quality issues in health care. Design: In a randomized controlled pilot trial with a sample of 113 nursing students the effect of an intervention using techniques from acceptance and commitment training (ACT) to prevent t…
23	A Randomized Controlled Trial of Balint Groups to Prevent Burnout Among Residents in China	Huang L., Harsh J., Cui H., Wu J., Thai J., Zhang X., Cheng L., Wu W.	Introduction: Burnout is highly prevalent among residents and is associated with negative outcomes for patients, organizations, and physicians. Balint groups have been shown to be an effective strategy to alleviate physicians' burnout. The purpose of this study was to examine the effectiveness and feasibility of Balint groups in preventing burnout among residents in training programs in China. Me…
24	A Strategy for Wellness in a Pathology Residency Program: Enhancing Chances of Success During an Epidemic of Burnout	Saint Martin, Marisa C.; DeChristopher, Phillip J.; Sweeney, R. Paul	Physician burnout is a national crisis with medicine among occupations with higher suicide risk, at 1.8 times the national average. Few pathology departments address this issue, and even fewer residency programs offer formal resiliency training. We implemented a high-stress environment resiliency strategy and an Accreditation Council for Graduate Medical Education-compliant curriculum to our resi…
25	A Survey Evaluating Burnout, Health Status, Depression, Reported Alcohol and Substance Use, and Social Support of Anesthesiologists. [Miscellaneous Article]	Hyman, Steve Alan MD * Shotwell, Matthew S. PhD + Michaels, Damon R. MMHC, BS * Han, Xue MPH, MS ++ Card, Elizabeth Borg MSN, APN, FNP-BC, CPAN, CCRP [S] Morse, Jennifer L. MS + Weinger, Matthew B. MD *,||,[P],#	BACKGROUND: Burnout affects all medical specialists, and concern about it has become common in today's health care environment. The gold standard of burnout measurement in health care professionals is the Maslach Burnout Inventory-Human Services Survey (MBI-HSS), which measures emotional exhaustion, depersonalization (DP), and personal accomplishment. Besides affecting work quality, burnout is th…
26	A Survey of Burnout Among Neurocritical Care Practitioners	Aboutaleb, Pakinam E.; Salem, Mohamed M.; Adibnia, Yasaman; Lee, Lucia; Green-LaRoche, Deborah M.	Background: Burnout is a growing problem among medical professionals, reaching a crisis proportion. It is defined by emotional exhaustion, cynicism, and career dissatisfaction and is triggered by a mismatch between the values of the person and the demands of the workplace. Burnout has not previously been examined thoroughly in the Neurocritical Care Society (NCS). The purpose of this study is to …
27	A Survey of Burnout Among Neurocritical Care Practitioners.	Aboutaleb, Pakinam E.; Salem, Mohamed M.; Adibnia, Yasaman; Lee, Lucia; Green-LaRoche, Deborah M.	Background: Burnout is a growing problem among medical professionals, reaching a crisis proportion. It is defined by emotional exhaustion, cynicism, and career dissatisfaction and is triggered by a mismatch between the values of the person and the demands of the workplace. Burnout has not previously been examined thoroughly in the Neurocritical Care Society (NCS). The purpose of this study is to …
28	A systematic mixed-methods review of interventions, outcomes and experiences for midwives and student midwives in work-related psychological distress	Pezaro, Sally; Clyne, Wendy; Fulton, Emily A.	Background within challenging work environments, midwives and student midwives can experience both organisational and occupational sources of work-related psychological distress. As the wellbeing of healthcare staff directly correlates with the quality of maternity care, this distress must be met with adequate support provision. As such, the identification and appraisal of interventions designed …
29	A systematic review and meta-analysis of workplace mindfulness training randomized controlled trials	Bartlett L., Martin A., Neil A.L., Memish K., Otahal P., Kilpatrick M., Sanderson K.	This meta-analytic review responds to promises in the research literature and public domain about the benefits of workplace mindfulness training. It synthesizes randomized controlled trial evidence from workplace-delivered training for changes in mindfulness, stress, mental health, well-being, and work performance outcomes. Going beyond extant reviews, this article explores the influence of varia…
30	A Systematic Review of Death Anxiety and Related Factors Among Nurses	Norouzi, Masoumeh; Ghorbani Vajargah, Pooyan; Falakdami, Atefeh; Mollaei, Amirabbas; Takasi, Poorya; Ghazanfari, Mohammad Javad; Miri, Sahar; Javadi-Pashaki, Nazila; Osuji, Joseph; Soltani, Yasaman; Aghaei, Iraj; Moosazadeh, Mahmood; Emami Zeydi, Amir; Karkhah, Samad	This systematic review aimed to summarize the evidence regarding death anxiety (DA) and related factors among nurses. Scopus, PubMed, Web of Science, Iranmedex, and Scientific Information Database (SID) databases were extensively searched using purpose-related keywords from the earliest to October 5, 2021. A total of 6819 nurses were included in 31 studies. The DA of nurses based on the Templer’s…
31	A Systematic Review of Interventions to Improve Humanism in Surgical Practice	Khan, Shawn; Jung, Flora; Kirubarajan, Abirami; Karim, Khizar; Scheer, Adena; Simpson, Jory	Introduction Humanism in surgery is an emerging priority in surgical education. Its emphasis on the patient experience is a key component of the therapeutic relationship between surgeons and their patients. However, the documented high rates of compassion fatigue and burnout among surgical trainees and staff can serve as a barrier in delivering care with empathy and compassion. As such, this syst…
32	A tranquil virtual reality experience to reduce subjective stress among COVID-19 frontline healthcare workers	Beverly E., Hommema L., Coates K., Duncan G., Gable B., Gutman T., Love M., Love C., Pershing M., Stevens N.	Objective The novel coronavirus-19 (COVID-19) has taken an immense physical, social, and emotional toll on frontline healthcare workers. Research has documented higher levels of anxiety, depression, and burnout among healthcare workers during the pandemic. Thus, creative interventions are needed now more than ever to provide brief, accessible support to frontline workers. Virtual reality is a rap…
33	A Web-Based Mindfulness Stress Management Program in a Corporate Call Center: A Randomized Clinical Trial to Evaluate the Added Benefit of Onsite Group Support. [Article]	Allexandre, Didier PhD Bernstein, Adam M. MD, ScD Walker, Esteban PhD Hunter, Jennifer MSW, LISW-S Roizen, Michael F. MD Morledge, Thomas J. MD	Objective: The objective of this study is to determine the effectiveness of an 8-week web-based, mindfulness stress management program (WSM) in a corporate call center and added benefit of group support., Methods: One hundred sixty-one participants were randomized to WSM, WSM with group support, WSM with group and expert clinical support, or wait-list control. Perceived stress, burnout, emotional…
34	A Wellness Program to Decrease Pediatric Postanesthesia Care Unit Staff Compassion Fatigue	Schorch, Kristen; Stamm, Robyn; Priddy, Dana; Taylor, Carey	Introduction Health care workers, especially those in pediatrics, have a high risk for compassion fatigue (CF). A wellness program (WP) might help decrease CF and increase compassion satisfaction (CS). Method This project implemented and evaluated a WP in a pediatric postanesthesia care unit at a large children's hospital. The project evaluated the effectiveness of a WP using pre- and post-WP sur…
35	A workplace Acceptance and Commitment Therapy (ACT) intervention for improving healthcare staff psychological distress: A randomised controlled trial	Prudenzi A., Graham C.D., Flaxman P.E., Wilding S., Day F., O’Connor D.B.	The levels of psychological distress and burnout among healthcare staff are high, with negative implications for patient care. A growing body of evidence indicates that workplace programmes based on Acceptance and Commitment Therapy (ACT) are effective for improving employees’ general psychological health. However, there is a paucity of research examining the specific psychological and/or behavio…
36	A workplace organisational intervention to improve hospital nurses' and physicians' mental health: study protocol for the Magnet4Europe wait list cluster randomised controlled trial	Sermeus W., Aiken L.H., Ball J., Bridges J., Bruyneel L., Busse R., De Witte H., Dello S., Drennan J., Eriksson L.E., Griffiths P., Kohnen D., Köppen J., Lindqvist R., Maier C.B., McHugh M.D., McKee M., Rafferty A.M., Schaufeli W.B., Sloane D.M., Alenius L.S., Smith H.	Introduction The increasing burden of mental distress reported by healthcare professionals is a matter of serious concern and there is a growing recognition of the role of the workplace in creating this problem. Magnet hospitals, a model shown to attract and retain staff in US research, creates positive work environments that aim to support the well-being of healthcare professionals. Methods and …
37	A year in review: sleep dysfunction and psychological distress in healthcare workers during the COVID-19 pandemic	Pappa, Sofia; Sakkas, Nikolaos; Sakka, Elpitha	The Covid-19 outbreak has taken a substantial toll on the mental and physical wellbeing of healthcare workers (HCWs), impacting healthcare systems at a global scale. One year into the pandemic, the need to establish the prevalence of sleep dysfunction and psychological distress in the face of COVID-19, identify risk and protective factors and explore effective countermeasures remains of critical …
38	AAAAI Work Group Report: Physician Wellness in Allergy and Immunology	Bingemann, Theresa; Sharma, Hemant; Nanda, Anil; Khan, David A.; Markovics, Sharon; Sussman, James; Murphy, Andrew; Kalman, Denise; Mosnaim, Giselle	Background Physician health and wellness can be negatively impacted by burnout, which, in turn, can lead to medical errors and early retirement. Burnout issues can start in medical school and progress during residency, fellowship, and throughout a physician's career. Previous studies have reported burnout rates between 45% and 54% for US physicians in general. However, there is currently little d…
39	Abortion providers, stigma and professional quality of life	Martin, Lisa A.; Debbink, Michelle; Hassinger, Jane; Youatt, Emily; Harris, Lisa H.	Objectives The Providers Share Workshop (PSW) provides abortion providers safe space to discuss their work experiences. Our objectives were to assess changes in abortion stigma over time and explore how stigma is related to aspects of professional quality of life, including compassion satisfaction, burnout and compassion fatigue for providers participating in the workshops. Study Design Seventy-n…
40	Abstract 12009: Exploring Effects of Aerobic Exercise and Mindfulness Training on Cognitive Function in Older Adults at Risk of Dementia: The Active Minds Study. [Article]	Salmoirago-Blotcher, Elena 1 Trivedi, Dyuti 2 Dunsiger, Shira 1 Breault, Christopher 2 Santos, Claudia Y 3 Harris, Kristie 1 Snyder, Peter J 4	Introduction: We conducted a pilot RCT to explore whether mindfulness training (MT), an intervention design to increase the moment-to-moment awareness of physical sensations, affective states and thoughts, alone or in combination with aerobic exercise training (AT), may improve cognitive function in individuals at risk of dementia., Hypothesis: We hypothesized that MT and AT would improve cogniti…
41	Academic burnout among undergraduate history students: Effect of an intervention	Oloidi F.J., Sewagegn A.A., Amanambu O.V., Umeano B.C., Ilechukwu L.C.	Background:This study aimed to examine the effect of an online psychological intervention on academic burnout of undergraduate history students in Nigeria.Method:The sample for the study consists of burned-out undergraduate history students selected randomly from public universities. A total of 18 undergraduate history students with moderate to high burnout symptoms were randomly allocated to the…
42	Acceptability and feasibility of an online version of the Self-Compassion for Healthcare Communities program	Knox M.C., Franco P.L.	Self-compassion, a way of relating to oneself like a good friend, may be an essential skill for healthcare professionals to develop in order to cope with the stressors of their job and avoid burnout, secondary traumatic stress, and other mental health problems during and after the COVID-19 pandemic. This study examined the acceptability and feasibility of an online version of the 6-session Self-C…
43	Active Intervention Can Decrease Burnout In Ed Nurses	Wei, Rong; Ji, Hong; Li, Jianxin; Zhang, Liyao	Introduction The aim of this study was to evaluate whether active intervention can decrease job burnout and improve performance among ED nurses. Methods This study was carried out in the emergency departments of 3 hospitals randomly selected from 8 comprehensive high-level hospitals in Jinan, China. A total of 102 nurses were enrolled and randomly divided into control and intervention groups. For…
44	Active Intervention Can Decrease Burnout In Ed Nurses.	Rong Wei; Hong Ji; Jianxin Li; Liyao Zhang	Introduction The aim of this study was to evaluate whether active intervention can decrease job burnout and improve performance among ED nurses. Methods This study was carried out in the emergency departments of 3 hospitals randomly selected from 8 comprehensive high-level hospitals in Jinan, China. A total of 102 nurses were enrolled and randomly divided into control and intervention groups. For…
45	Acute Effects of Online Mind–Body Skills Training on Resilience, Mindfulness, and Empathy	Kemper, Kathi J.; Khirallah, Michael	Background. Some studies have begun to show benefits of brief in-personmind–body skills training. We evaluated the effects of 1-hour onlineelective mind–body skills training for health professionals on mindfulness, resilience, and empathy.Methods. Between May and November, 2014, we described enrollees for the most popular 1-hour modules in a new online mind–body skills training program; compared …
46	Adapting an Evidence-Based Intervention to Address Targeted Therapy-Related Fatigue in Chronic Myeloid Leukemia Patients. [Article]	Poort, Hanneke MSc Meade, Cathy D. PhD, RN, FAAN Knoop, Hans PhD Gielissen, Marieke F.M. PhD Pinilla-Ibarz, Javier MD, PhD Jacobsen, Paul B. PhD	Background: Fatigue is one of the most important quality of life issues experienced by patients being treated with oral targeted therapy for chronic myeloid leukemia (CML). However, no intervention exists that specifically addresses strategies to reduce targeted therapy-related fatigue., Objective: This study adapted an evidence-based clinic-delivered intervention (EBI) "cognitive behavior therap…
47	Addressing Compassion Fatigue and Stress of Special Education Teachers and Professional Staff Using Mindfulness and Prayer	Sharp Donahoo L.M., Siegrist B., Garrett-Wright D.	Alternative therapies are promising nursing interventions for improvement of compassion fatigue in educators working in special education. A convenience sample of 27 teachers and professional staff working in special education participated in a quasi-experimental pilot study and completed a pre/posttest of demographic questions, the Perceived Stress Scale (PSS) (10-item) and Professional Quality …
48	Addressing Healthcare Professional Burnout: A Quality Improvement Intervention.	Green, Sarah; Markaki, Adelais; Baird, Jennifer; Murray, Paula; Edwards, Rebecca	Background: Burnout is a substantial phenomenon across healthcare settings, affecting more than half of healthcare professionals and leading to negative patient and health system outcomes. Infusion center professionals (ICPs) are at increased risk of burnout attributed to high patient volume and acuity levels. Strategies to address burnout have been developed and prioritized by the American Medic…
49	Addressing Moral Injury in Emergency Medicine	Giwa A., Crutchfield D., Fletcher D., Gemmill J., Kindrat J., Smith A., Bayless P.	Background: Moral injury, which is described as the psychological distress that results from actions, or lack of them, that go against one's beliefs or values, has become front and center among issues facing the practice of emergency medicine. Although it predates the COVID-19 outbreak, the pandemic has played a significant role in the increased rate of burnout, and even suicide, among emergency …
50	Advanced Practice Provider Burnout in a Large Urban Medical Center.	Ashooh, Meredith P.; Barnette, Katherine; Moran, Tim P.; O'Shea, James; Lall, Michelle D.	Burnout is characterized by 3 facets: the presence of emotional exhaustion, depersonalization, and a lack of sense of personal accomplishment. It arises when stress becomes so severe relative to a person's own resources that he or she loses motivation to perform, and it is associated with many negative outcomes. Emergency medicine (EM) physicians ranked highest in a study of burnout rates among p…
51	Advanced Practice Provider Perspectives on Organizational Strategies for Work Stress Reduction.	Klein, Colleen J.; Dalstrom, Matthew; Lizer, Shannon; Cooling, Melinda; Pierce, Lisa; Weinzimmer, Laurence G.	Unresolved work stress contributes to burnout, compassion fatigue, disengagement, and other work-contextualized factors. The impact of occupational stressors extends to the organization in a negative fashion as well. In 2017, advanced practice providers (APPs) from four health systems, including nurse practitioners, clinical nurse specialists, nurse midwives, nurse anesthetists, and physician ass…
52	Age and burnout syndrome in nursing professionals: moderating role of emotion-focused coping	Mefoh, Philip Chukwuemeka; Ude, Eze Nsi; Chukwuorji, JohBosco Chika	ABSTRACTThis study examined whether the association between age and the three burnout dimensions (emotional exhaustion, depersonalisation and reduced personal accomplishment) depend on the extent of nursing professionals’ use of emotion-focused coping strategy. Participants were 283 nurses (Mage = 35 years, SD = 8.17, Range = 23–66 years) from a tertiary healthcare institution in south-eastern Ni…
53	Age and burnout syndrome in nursing professionals: moderating role of emotion-focused coping.	Mefoh, Philip Chukwuemeka; Ude, Eze Nsi; Chukwuorji, JohBosco Chika	This study examined whether the association between age and the three burnout dimensions (emotional exhaustion, depersonalisation and reduced personal accomplishment) depend on the extent of nursing professionals’ use of emotion-focused coping strategy. Participants were 283 nurses (Mage = 35 years, SD = 8.17, Range = 23-66 years) from a tertiary healthcare institution in south-eastern Nigeria. T…
54	Age, burnout and physical and psychological work ability among nurses.	Hatch, D J; Freude, G; Martus, P; Rose, U; Müller, G; Potter, G G	Background The ageing of the US labour force highlights the need to examine older adults' physical and psychological ability to work, under varying levels of occupational burnout. Aims To examine how age and burnout interact in predicting physical and psychological work ability. Methods Using a cohort of actively working nurses, we assessed factors on the Work Ability Index at 12-month follow-up …
55	Aggressive patient behaviours and unplanned nursing staff leave – is there an association?	Yu, Jenny Jia; Holbeach, Edwina	Mental health nurses are exposed to high levels of aggressive and challenging patient behaviours. This can cause stress and burnout which is associated with poor staff, patient, and organization outcomes, including unplanned nursing staff leave (UNSL). This study explores the correlation between a patient behaviour tool (RAGE), variations of which are frequently used in mental health and psychoge…
56	Ambiguity tolerance among medical students and its relationship with personality and participation in the mentoring program: A cross-sectional study	Nakhostin-Ansari, Amin; Maghbouli, Nastaran; Shayestefar, Monir	Background Low ambiguity tolerance (AT) can lead to burnout and impact medical students’ quality of life. Interventions are effective in increasing tolerance in ambiguous situations. Mentors can be facilitators in ambiguous situations. We aimed to determine the AT among Tehran University of medical sciences (TUMS) medical students and assess its relation with personality traits and mentor-seeking…
57	Ambiguous loss and disenfranchised grief in formal caregivers of people with dementia: Effectiveness of a training intervention with psychodrama	Testoni, Ines; Biancalani, Gianmarco; Ronconi, Lucia; Pedrini, Arianna; Romanelli, Sofia; Melendugno, Andrea	Formal caregivers of people with dementia may experience ambiguous loss due to the psychological loss of care recipients before their physical death. They may also experience disenfranchised grief when other people fail to acknowledge their losses. Since the number of studies addressing these topics is fairly restricted, this research investigates the phenomena of ambiguous loss and disenfranchis…
58	An Analysis of Psychological Distress Profiles and their Correlates in Interdisciplinary Health-care Professional Students	Mladen S., Loughan A., Kinser P., Crawford M., Jones A., Edwards S., Rybarczyk B., Braun S.E.	Background: Health-care professional (HCP) students experience high levels of burnout, characterized by work- and school-related stress. Burnout is associated with a host of negative psychological and health outcomes. It may also contribute to cognitive dysfunction and decreased work productivity and may be related to trait mindfulness. This study cross-sectionally explored psychological distress…
59	An effective in-hospital chaplaincy-led care program for nurses: Tea for the soul a qualitative investigation.	Callis, Annette; Cacciata, Marysol; Wickman, Mary; Choi, Joseph	Tea for the Soul (TFS) is an understudied care model, addressing bereavement and other emotional needs of nurses related to impactful patient care experiences. Nurses are at high risk for compassion fatigue, moral distress, and burnout. Facilitated by a Chaplain, the TFS program provides participants a venue to express their feelings and explore ways of adapting effectively with the death of a pa…
60	An evaluation of a positive psychological intervention to reduce burnout among nurses	Luo, Yuan-hui; Li, Hui; Plummer, Virginia; Cross, Wendy M.; Lam, Louisa; Guo, Yu-fang; Yin, Yi-zhen; Zhang, Jing-ping	This quasi-experimental study aimed to evaluate the positive psychological intervention of recording three good things on alleviating nurses' burnout. Eighty-seven nurses with burnout were recruited. Nurses in the study group recorded three good things using communication tool WeChat for six months, no records were made in the control group. After intervention, the score of exhaustion decreased c…
61	An Examination of the Moderating Effect of Proactive Coping in NICU Nurses	Moore B.M., Schellinger K.	Neonatal intensive care unit (NICU) nurses experience increased risk for depression, secondary traumatic stress, and burnout. This study examined whether the use of problem-solving or support-seeking strategies moderated the relationship between secondary traumatic stress levels, depressive symptomology, and burnout in NICU nurses. Multiple linear regression and a hierarchical stepwise technique …
62	An Examination of the Moderating Effect of Proactive Coping in NICU Nurses.	Moore, Britan M.; Schellinger, Kriston	Neonatal intensive care unit (NICU) nurses experience increased risk for depression, secondary traumatic stress, and burnout. This study examined whether the use of problem-solving or support-seeking strategies moderated the relationship between secondary traumatic stress levels, depressive symptomology, and burnout in NICU nurses. Multiple linear regression and a hierarchical stepwise technique …
63	An exploratory descriptive study of compassion fatigue and compassion satisfaction: Examining potential risk and protective factors in advanced nurse practitioners.	Glover-Stief, Maggie; Jannen, Sophie; Cohn, Tanya	Background: Larger patient caseloads and increased workplace responsibility for nurse practitioners (NPs) may exacerbate factors leading to compassion fatigue (CF). Purpose: The purpose of this study is to analyze the rate of burnout in practicing NPs by looking at contributing factors that play a role in CF and compassion satisfaction (CS). Methods: A NP social media platform was used to distrib…
64	An intensive mental health home visiting model for two at-risk early childhood populations	Reuter, Katherine E.; Melchior, Lisa A.; Brink, Amber M.	This study examined proximal outcomes of a mental health home visiting model for two populations at risk for child maltreatment: families with young children referred by child protective services (CPS) and at-risk pregnant women (Prenatal) referred by community agencies. Family- and caregiver-level outcomes were measured using the Family Assessment Form (FAF). Families (n=215) showed significant …
65	An official critical care societies collaborative statement: Burnout syndrome in critical care healthcare professionals: A call for action	Moss M., Good V.S., Gozal D., Kleinpell R., Sessler C.N.	Burnout syndrome (BOS) occurs in all types of healthcare professionals and is especially common in individuals who care for critically ill patients. The development of BOS is related to an imbalance of personal characteristics of the employee and work-related issues or other organizational factors. BOS is associated with many deleterious consequences, including increased rates of job turnover, re…
66	An online mindfulness intervention to enhance compassion in nursing practice: A feasibility and acceptability study with nursing students	Coster, Samantha; Gould, Rebecca L.; Coulson, Mark; Norman, Ian James	Background Compassion is an important component of nursing care, but public enquiries into care failures have noted that it is not always evident. Mindfulness interventions have the potential to support compassion. However, the feasibility of delivering a mindfulness intervention at scale to nursing students has not been established. Objectives To develop and test the feasibility and acceptabilit…
67	An Online Mindfulness-based Intervention for Certified Nursing Assistants in Long-term Care	Young C.C., Kesler S., Walker V.G., Johnson A., Harrison T.C.	Purpose: Certified nursing assistants (CNAs) make up the largest segment of the long-term care (LTC) setting workforce, however, they are at high risk of job dissatisfaction and burnout. Evidence suggests that mindfulness-based interventions (MBIs) might be particularly relevant and useful for CNAs in reducing psychological distress, improving job satisfaction, and reducing burnout, but little re…
68	An Online Mindfulness-based Intervention for Certified Nursing Assistants in Long-term Care.	Young, Cara C.; Kesler, Shelli; Walker, Verónica García; Johnson, Alisha; Harrison, Tracie Culp	Purpose: Certified nursing assistants (CNAs) make up the largest segment of the long-term care (LTC) setting workforce, however, they are at high risk of job dissatisfaction and burnout. Evidence suggests that mindfulness-based interventions (MBIs) might be particularly relevant and useful for CNAs in reducing psychological distress, improving job satisfaction, and reducing burnout, but little re…
69	An online mindfulness-based intervention for undergraduate pharmacy students: Results of a mixed-methods feasibility study	O'Driscoll M., Byrne S., Byrne H., Lambert S., Sahm L.J.	Introduction: Stress negatively impacts pharmacy students' physical and mental health. Mindfulness has been shown to improve student wellbeing. The purpose of this study was to assess the feasibility and acceptability of an online mindfulness-based intervention and determine its effect on student wellbeing. Methods: A quasi-randomised controlled trial was conducted at four pharmacy schools in Ire…
70	An On-the-Job Mindfulness-based Intervention For Pediatric ICU Nurses: A Pilot	Gauthier, Tina; Meyer, Rika M.L.; Grefe, Dagmar; Gold, Jeffrey I.	The feasibility of a 5-minute mindfulness meditation for PICU nurses before each work-shift to investigate change in nursing stress, burnout, self-compassion, mindfulness, and job satisfaction was explored. Thirty-eight nurses completed measures (Nursing Stress Scale, Maslach Burnout Inventory, Mindfulness Attention Awareness Scale and Self-Compassion Scale) at baseline, post-intervention and 1mo…
71	Analysis of nurses' job burnout and coping strategies in hemodialysis centers.	Kuang Ling; Wen Xianxiu; Zhang Xiaowei; Ling, Kuang; Xianxiu, Wen; Xiaowei, Zhang	In recent years, nursing has come to be considered a high-risk and high-pressure profession, given the fast-paced working environment and constant need to handle emergencies, especially for nurses working in hemodialysis centers. Nearly every day, nurses are confronted with life and death situations and are required to provide skilled, high quality care for their patients, in fast-paced and deman…
72	Analysis of the Effect of Rational Emotional Intervention Combined with Hierarchical Management Mode on Improving the Psychological Stress of Emergency Nurses and Trainee Nurses.	Liu, Shirui; Li, Xiangsu; Yin, Xianghong; Wang, Liqun	Purpose. To explore the effect of rational emotional intervention combined with hierarchical management mode on improving the psychological stress of emergency nurses and trainee nurses. Methods. 50 emergency nurses who worked or practiced in our hospital from June 2019 to May 2021 were selected as the research object. From June 2019 to May 2020, our hospital adopted the traditional management mo…
73	Androgen Deprivation and Sleep Disturbance: A Mixed Methods Pilot Study of Remote Assessment and Intervention. [Article]	Myers, Jamie S. PhD, RN, AOCNS, FAAN Siengsukon, Catherine PhD, PT Sherman, Joseph MS Shen, Xinglei MD Ptomey, Lauren T. PhD, RD, LD Montgomery, Robert PhD Bock, Karen PT, MPT Rice, Anna MS Parker, William P. MD Maliski, Sally PhD, RN	Background: Men receiving androgen deprivation therapy (ADT) for prostate cancer (PC) are at risk for cardiovascular comorbidities and cognitive changes. Interventional research involves in-person assessment of physical fitness/activity and cognitive function, which has been negatively affected by the COVID-19 pandemic. Androgen deprivation therapy-related hot flashes and nocturia increase risk f…
74	Anger: An underappreciated destructive force in healthcare	Grünebaum A., McLeod-Sordjan R., Pollet S., Moreno J., Bornstein E., Lewis D., Katz A., Warman A., Dudenhausen J., Chervenak F.	Anger is an emotional state that occurs when unexpected things happen to or around oneself and is "an emotional state that varies in intensity from mild irritation to intense fury and rage."It is defined as "a strong feeling of displeasure and usually of antagonism,"an emotion characterized by tension and hostility arising from frustration, real or imagined injury by another, or perceived injusti…
75	Animal-Assisted Support: Actionable Intervention for Burnout.	Bleich, Michael R.; Jones-Schenk, Jan	The impact of long shifts, the puzzling illnesses and manifestations of COVID-19, its personal and family impacts, and the sustained grief of many losses in the past 6 months requires consideration of interventions to lift caregivers' spirits. Burnout has long been a challenge for nurses working in intense acute environments. Today, the risk and effects are even greater. Animal-assisted support i…
76	Animal-assisted therapy: Promoting a healthy work environment.	Yordy, Morgan	The article discusses a study which examined whether animal-assisted therapy (AAT) is effective as a coping strategy for healthcare teams who work in high-stress environments. Topics covered include the findings of the study which showed that AAT can serve as a source of energy and positivity for staff members. It notes that the therapy dog encounters also significantly improved misconceptions as…
77	Application of a mindfulness program among healthcare professionals in an intensive care unit: Effect on burnout, empathy and self-compassion	Gracia Gozalo, R.M.; Ferrer Tarrés, J.M.; Ayora Ayora, A.; Alonso Herrero, M.; Amutio Kareaga, A.; Ferrer Roca, R.	Objective To evaluate the effect of a mindfulness training program on the levels of burnout, mindfulness, empathy and self-compassion among healthcare professionals in an Intensive Care Unit of a tertiary hospital. Design A longitudinal study with an intrasubject pre–post intervention design was carried out. Setting Intensive Care Unit of a tertiary hospital. Participants A total of 32 subjects (…
78	Are burnout prevention programs for hospital physicians needed?	Amanullah, Shabbir; McNally, Kathie; Zelin, Jenni; Cole, Julie; Cernovsky, Zack	Introduction Burnout, whether as a brief episode or more protracted, affects all aspects of a physician’s life. Given the critical role of physicians in society, efforts to monitor, preserve, and enhance physician health are beneficial also to their patients. We investigated the patterns of burnout in physicians. Methodology Maslach Burnout Inventory (MBI), in the General Survey version, was hand…
79	Are emotional labour strategies by nurses associated with psychological costs? A cross-sectional survey	Schmidt, Klaus-Helmut; Diestel, Stefan	Background Emotional labour is an integral part of the role of nurses with surface and deep acting as the core emotional labour strategies. Surface acting involves the regulation of emotional expression with the aim of bringing it in line with organizational display rules, whereas deep acting aims at modifying the situation or perception of situations in order to change felt emotions, accordingly…
80	Are Mindfulness and Self-Compassion Associated with Sleep and Resilience in Health Professionals?	Kemper, Kathi J.; Mo, Xiaokui; Khayat, Rami	AbstractObjectives:To describe the relationship between trainable qualities (mindfulness and self-compassion), with factors conceptually related to burnout and quality of care (sleep and resilience) in young health professionals and trainees.Design:Cross-sectional survey.Setting:Large Midwestern academic health center.Participants:213 clinicians and trainees.Outcome measures:Sleep and resilience …
81	Are mindfulness and self-efficacy related to presenteeism among primary medical staff: A cross-sectional study	Tang, Nan; Han, Lin; Yang, Purui; Zhao, Yanhui; Zhang, Hongchen	Objectives In ensuring public welfare with primary medical and health services, the primary medical staff faces new tasks. Increasing workload, and therefore degrees of stress and burnout, can influence job satisfaction and lead to presenteeism, which is defined as the appearance to be on the job but not actually working. The purpose of this study is to investigate the current working situation a…
82	Assessing the feasibility and acceptability of a peer-based communication coaching model among hospital clinicians	Pollak, Kathryn I.; Gao, Xiaomei; Kennedy, Danielle; Youssef-Elgamal, Amal; Morales, Amelia; Huntington, Jonathan; Chuang, Eliseu; Ross, Adia	Objective Communication coaching shows promise for improving clinician communication yet few have assessed the feasibility of having peers coach each other. We conducted a proof-of-concept study to test the feasibility and acceptability of a peer-based communication coaching program in an inpatient setting. Methods We trained three clinician communication coaches (two physicians and one physician…
83	Assessing the relationship between burnout syndrome and irritable bowel syndrome among medical health providers and medical students in Saudi Arabia.	Alzahrani, Mohammed Attieh; Alamri, Hassan Ali; Alshehri, Mohammed Aedh; Ayyashi, Msawed Muhammed; Alqarni, Saeed Ali; Alshehri, Salem Hassan; Alshehri, Mohammed Salem; Alqahtani, Majed Musfer; Alasmari, Nader Hasan; Alsabban, Abdulmalik Mohammed; Alshahrani, Abdulaziz Saad	Burnout syndrome, characterized by chronic unmanageable workplace stress, has been linked to lower gastrointestinal disorders, including irritable bowel syndrome. However, the relationship between burnout syndrome and irritable bowel syndrome among medical health providers and medical students in Saudi Arabia has not been fully explored. This cross-sectional correlational study was conducted in S…
84	Assessment of Acceptability and Initial Effectiveness of a Unified Protocol Prevention Program to Train Emotional Regulation Skills in Female Nursing Professionals during the COVID-19 Pandemic	Ferreres-Galán V., Navarro-Haro M.V., Peris-Baquero Ó., Guillén-Marín S., de Luna-Hermoso J., Osma J.	Healthcare professionals, especially women, have shown increases in anxious-depressive symptoms as a consequence of the COVID-19 pandemic. The aim of this pilot study was to evaluate the acceptability and preliminary effectiveness of a Unified Protocol (UP) prevention program to provide emotional regulation skills to cope with stressful situations. The sample consisted of 27 nursing professionals…
85	Assessment of provider attitudes toward #naloxone on Twitter	Haug, Nancy A.; Bielenberg, Jennifer; Linder, Steven H.; Lembke, Anna	ABSTRACTBackground: As opioid overdose rates continue to pose a major public health crisis, the need for naloxone treatment by emergency first responders is critical. Little is known about the views of those who administer naloxone. The current study examines attitudes of health professionals on the social media platform Twitter to better understand their perceptions of opioid users, the role of …
86	Assessment of Virtual Mindfulness-Based Training for Health Care Professionals: Improved Self-Reported Respiration Rates, Perceived Stress, and Resilience	Merrigan J.J., Quatman-Yates C., Caputo J., Daniel K., Briones N., Sen I., Bretz S., Duchemin A.-M., Steinberg B., Hagen J.A., Klatt M.	Background: Mindfulness in Motion (MIM) is a workplace resilience-building intervention that has shown reductions in perceived stress and burnout, as well as increased resilience and work engagement in health care workers. Objective: To evaluate effects of MIM delivered in a synchronous virtual format on self-reported respiratory rates (RR), as well as perceived stress and resiliency of health ca…
87	Association between burnout and nurses' quality of life in neonatal intensive care units: During the COVID-19 pandemic.	Omidi, Zahra; Khanjari, Sedigheh; Salehi, Tahmineh; Haghani, Shima	Neonatal intensive care unit (NICUs) nurses could suffer from job stress and burnout, which could cause increased turnover rates and decreased Quality of Life (QoL) among nurses. To determine the association between burnout and nurses' QoL in NICUs. This correlational study was performed in 2020 on 140 nurses working in NICUs. The Maslach burnout and WHO Quality of Life-BREF was used to collect d…
88	Association between transformational leadership and occupational burnout and the mediating effects of psychological empowerment in this relationship among cdc employees: A cross-sectional study	Liu C., Liu S., Yang S., Wu H.	Purpose: Centers for Disease Control and Prevention (CDC) is playing a vital role in protecting public health and safety. However, few studies have researched on the occupational burnout of CDC employees in the world. Previous studies have reported that transformational leadership could improve the level of psychological empowerment and ameliorate burnout of the employees. In this study, we aimed…
89	Association of burnout syndrome and global self-esteem among Polish nurses.	Kupcewicz, Ewa; Jóźwik, Marcin	Introduction: The development of burnout syndrome is conditioned by demographic variables, personality-related variables, ways of coping with difficulties and organizational/professional factors. Burnout is a psychological syndrome of emotional exhaustion and fatigue that may occur in people working with other people in certain ways. Understanding the role of global self-esteem and sociodemograph…
90	Association of Coronary Artery Bypass Grafting vs Percutaneous Coronary Intervention With Memory Decline in Older Adults Undergoing Coronary Revascularization. [Article]	Whitlock, Elizabeth L. MD; MSc 1 Diaz-Ramirez, L. Grisell MS 2 Smith, Alexander K. MD; MPH 2,3 Boscardin, W. John PhD 2,4 Covinsky, Kenneth E. MD 2 Avidan, Michael S. MB; BCh 5 Glymour, M. Maria ScD; MS 4	Importance: It is uncertain whether coronary artery bypass grafting (CABG) is associated with cognitive decline in older adults compared with a nonsurgical method of coronary revascularization (percutaneous coronary intervention [PCI])., Objective: To compare the change in the rate of memory decline after CABG vs PCI., Design, Setting, and Participants: Retrospective cohort study of community-dwe…
91	Associations between the awakening responses of salivary α-amylase and cortisol with self-report indicators of health and wellbeing among educators	Katz, Deirdre A.; Greenberg, Mark T.; Jennings, Patricia A.; Klein, Laura Cousino	Chronic job stress makes teachers susceptible to burnout and negative health outcomes. Identifying factors that contribute to burnout is critical for teachers' health and their students' learning. This cross-sectional study examined the daily cycle of stress-related biomarkers (alpha amylase and cortisol) and self-reports of stress, burnout and psychological wellbeing in 64 middle school teachers…
92	Balance, Health, and Workplace Safety: Experiences of New Nurses in the Context of Total Worker Health	Oneal, Gail; Graves, Janessa M.; Diede, Tullamora; Postma, Julie; Barbosa-Leiker, Celestina; Butterfield, Patricia	Transitioning into independent professional practice may be a difficult and trying process for newly licensed nurses, who may be at risk for burnout and quitting their jobs. Issues related to new nurses’ well-being at work may also impact their personal lives. Using thematic analysis within the framework of Total Worker Health, this study examined factors related to the overall work, safety, and …
93	Battle Buddies: Rapid Deployment of a Psychological Resilience Intervention for Health Care Workers During the COVID-19 Pandemic. [Article]	Albott, Cristina Sophia MD * Wozniak, Jeffrey R. PhD * McGlinch, Brian P. MD + Wall, Michael H. MD + Gold, Barbara S. MD + Vinogradov, Sophia MD *	The outbreak of the coronavirus disease 2019 (COVID-19) and its rapid global spread have created unprecedented challenges to health care systems. Significant and sustained efforts have focused on mobilization of personal protective equipment, intensive care beds, and medical equipment, while substantially less attention has focused on preserving the psychological health of the medical workforce t…
94	Behaviour-based functional and dysfunctional strategies of medical students to cope with burnout	Erschens R, Loda T, Herrmann-Werner A, Keifenheim KE, Stuber F, Nikendei C, Zipfel S, Junne F.
95	Being Mindful: A Long-term Investigation of an Interdisciplinary Course in Mindfulness	Braun S.E., Kinser P., Carrico C.K., Dow A.	Background: Burnout and work-related stress in health-care professionals (HCPs) is a growing concern to the optimal functioning of the health-care system. Mindfulness-based interventions may be well-suited to address burnout in HCPs. Objective: The purpose of this study was (1) to quantitatively evaluate the effect of a mindfulness-based intervention for interdisciplinary HCPs over time and at a …
96	Being present for you and your patients: Simple strategies for everyday mindfulness	Murphy, Jackie; Angelow, Anthony	Healthcare professionals experienced increased levels of stress, and this stress has only been exacerbated over the past two years. The COVID pandemic, workplace violence, and professional shortages are all factors that have contributed to increased levels of stress and burnout. Mindfulness is a self-care strategy that healthcare professionals can use to mitigate the negative effects of stress. M…
97	Being present: Examining the efficacy of an Internet Mantram Program on RN-delivered patient-centered care	Kostovich, Carol T.; Bormann, Jill E.; Gonzalez, Beverly; Hansbrough, Wendy; Kelly, Brendan; Collins, Eileen G.	Background The COVID-19 pandemic highlighted nurses’ compassionate presence during stressful conditions. Strategies to reduce workplace stress are needed. Purpose The purpose of this study was to evaluate a stress reduction strategy, an Internet-based Mantram Repetition Program (MRP), for nurses caring for hospitalized Veterans. Methods A one group pre-/post-test design was used to assess change …
98	Being present: Examining the efficacy of an Internet Mantram Program on RN-delivered patient-centered care.	Kostovich, Carol T.; Bormann, Jill E.; Gonzalez, Beverly; Hansbrough, Wendy; Kelly, Brendan; Collins, Eileen G.	• First study exploring a stress-reducing intervention and nursing presence. • The Mantram Repetition Program (MRP) resulted in positive outcomes for RNs. • The MRP increased perceived ability of nurses to be present to their patients. • Patients cared for by MRP-trained RNs experienced high levels of nursing presence. • Patients cared for by MRP-trained nurses were highly satisfied with their ca…
99	Benefits of 8-wk Mindfulness-based Stress Reduction or Aerobic Training on Seasonal Declines in Physical Activity. [Miscellaneous Article]	MEYER, JACOB D. 1 TORRES, ELISA R. 2 GRABOW, MAGGIE L. 3 ZGIERSKA, ALEKSANDRA E. 3 TENG, HAO YANG 4 COE, CHRISTOPHER L. 5 BARRETT, BRUCE P. 3	Mindfulness-based stress reduction (MBSR) and aerobic exercise training (AET) programs improve health and well-being. Exercise participation has been related to mindfulness and may be altered by MBSR training., Purpose: This study aimed to compare 8 wk of MBSR, AET, and no-treatment control during the fall season on objectively measured physical activity in healthy adults., Methods: Participants …
100	Best practices for burnout self-care.	Roux, Nikki	The article discusses best practices for self-care of nurses against burnout. Topics covered include the building of burnout over time, its symptoms of feelings of frustration, of being overwhelmed, and of having a lack of empathy, and its assessment via such tools as the Maslach's Burnout Inventory, the Oldenburg Burnout Inventory, and the Mindful Attention Awareness Scale. Also noted are the im…
101	Beyond Compassion Fatigue: The Transactional Model of Physician Compassion	Fernando, Antonio T.; Consedine, Nathan S.	Physician compassion is expected by both patients and the medical profession and is central to effective clinical practice. Yet, despite the centrality of compassion to medical practice, most compassion-related research has focused on compassion fatigue, a specific type of burnout among health providers. Although such research has highlighted the phenomenon among clinicians, the focus on compassi…
102	Bike Desks in the Office: Physical Health, Cognitive Function, Work Engagement, and Work Performance. [Article]	Torbeyns, Tine MSc de Geus, Bas PhD Bailey, Stephen PhD De Pauw, Kevin PhD Decroix, Lieselot MSc Van Cutsem, Jeroen MSc Meeusen, Romain PhD	Objective: The aim of this study was to examine the longitudinal effect of implementing bike desks in an office setting on physical health, cognition, and work parameters., Methods: Physical health, cognitive function, work engagement, and work performance measured before (T0) and after (T2) the intervention period were compared between office workers who used the bike desk (IG, n = 22) and those…
103	Brief mindful coloring for stress reduction in nurses working in a Hong Kong hospital during COVID-19 pandemic: A randomized controlled trial	Fong J.S.Y., Hui A.N.N., Ho K.M., Chan A.K.M., Lee A.	Background: Effective interventions to promote well-being at work are required to reduce the prevalence and consequences of stress and burnout especially during the COVID-19 pandemic. This study determined the effects of mindful coloring on perceived stress levels, mental well-being, burnout, and state and trait mindfulness levels for nurses during COVID-19. Methods: This was a single-center, two…
104	Brief mindful coloring for stress reduction in nurses working in a Hong Kong hospital during COVID-19 pandemic: A randomized controlled trial.	Fong, Janet Shuk Yan; Hui, Anna Na Na; Ho, Ka Man; Chan, Albert Kam Ming; Lee, Anna	Background: Effective interventions to promote well-being at work are required to reduce the prevalence and consequences of stress and burnout especially during the COVID-19 pandemic. This study determined the effects of mindful coloring on perceived stress levels, mental well-being, burnout, and state and trait mindfulness levels for nurses during COVID-19.; Methods: This was a single-center, tw…
105	Brief Mindfulness Practice Course for Healthcare Providers	Seidel L.W., Dane F.C., Carter K.F.	OBJECTIVE The aim of this study was to examine the short-term and sustained effect on well-being, burnout, and mindful awareness of an abbreviated mindfulness practice course designed for nurses and other healthcare professionals. BACKGROUND Most mindfulness programs are impractical for frontline healthcare providers because of the intensive, off-site initial training and prolonged practice commi…
106	BRIEF NARRATIVE WRITING PROGRAM IMPLEMENTED IN A NEUROSURGICAL INTENSIVE CARE UNIT DURING THE COVID-19 PANDEMIC	Holliday R., Ricke D.J., Ricklefs C., Mealer M.	Background The COVID-19 pandemic has substantially affected health care professionals. Health care professionals have noted increased distress, psychiatric symptoms, and feelings of burnout during this time. Implementation of brief, easy-to-access psychosocial interventions might help health care professionals process stressful events, thus bolstering mental health. One such approach is the narra…
107	Brief Online Mindfulness Training: Immediate Impact	Kemper, Kathi J.	Background. Online training is feasible, but the impact of brief mindfulness training on health professionals needs to be better understood.Methods. We analyzed data from health professionals and trainees who completed self-reflection exercises embedded in online mindfulness training between May 2014 and September, 2015; their changes in mindfulness were measured using standardized scales.Results…
108	Brief Video-Module Administered Mindfulness Program for Physicians: A Pilot Study	Pflugeisen, Bethann Mangel; Drummond, Dike; Ebersole, Drew; Mundell, Kate; Chen, David	Objective The purpose of this study was to evaluate the feasibility of implementing a video-module-based mindfulness pilot program intended to reduce stress, improve well-being, and develop mindfulness skills in physicians in a community hospital setting. Preliminary findings are presented. Materials and Methods Using a single-sample, pre–post study design, we administered an eight-week mindfulne…
109	Brief Workplace Interventions Addressing Burnout, Compassion Fatigue, and Teamwork: A Pilot Study.	Copeland, Darcy	Burnout and compassion fatigue are problematic for nurses, patients, and organizations. Identifying brief interventions nurses can engage in while at work to address compassion fatigue, burnout, and teamwork, as burnout and teamwork are inversely related, is important for all stakeholders. This quasi-experimental pilot study sought to examine the feasibility, acceptability, and effectiveness of f…
110	Brief Yoga Intervention for Dental and Dental Hygiene Students: A Feasibility and Acceptability Study	Braun S.E., Deeb G., Carrico C., Kinser P.A.	The present study investigated whether a brief yoga intervention would be feasible and acceptable for dental students. Based on empirical evidence about state mindfulness (SM), change in self-reported SM was assessed as a measure of the intervention’s feasibility and acceptability. A repeated-measures within-subjects design was used. Participants were third- and fourth-year dental and dental hygi…
111	Building nurse resilience in the workplace	Andersen, Susan; Mintz-Binder, Ronda; Sweatt, Laura; Song, Huaxin	Aims The aims of the study were 1) to replicate the research based on the pilot study; 2) to increase resilience in nurses working on all units at four hospitals and 3) to determine which interventions were preferred and most effective. Background Work stress mediates resilience and resilience moderates work stress. Resilience building activities in the literature are often time consuming, comple…
112	Building resilience for healthcare professionals working in an Italian red zone during the COVID-19 outbreak: A pilot study	Giordano F., Cipolla A., Ungar M.	The COVID-19 pandemic has placed considerable strain on healthcare workers showing high rates of stress and psychological health problems. Interventions are urgently needed to help healthcare workers perform under conditions of great risk and uncertainty. In particular, healthcare leadership is known to be critical to supporting healthcare workers to deal with an uncertain and distressing healthc…
113	Burnout among French pediatric healthcare workers during the COVID-19 pandemic.	Ridremont, Damien; Boujut, Emilie	The objectives of our study were: (1) to establish the prevalence of burnout among French pediatric healthcare workers during the COVID-19 pandemic; (2) to identify the psychosocial factors that predict burnout in these healthcare workers. To achieve these objectives, a total of 99 physicians and 55 nurses from various French pediatric services completed a protocol questioning socio-demographic c…
114	Burnout among healthcare providers in the complex environment of the Middle East: A systematic review	Chemali Z., Ezzeddine F.L., Gelaye B., Dossett M.L., Salameh J., Bizri M., Dubale B., Fricchione G.	Background: Burnout is a syndrome characterized by emotional exhaustion, increased depersonalization, and a diminished sense of personal accomplishment due to chronic emotional stress at work. Burnout impacts job satisfaction, job performance, vulnerability to illnesses, and interpersonal relationships. There is a gap in the systematic data on the burden of burnout among healthcare professionals …
115	Burnout among Military Personnel: A systematic Review.	Hosseini, Seyed Morteza; Hesam, Saeed; Hosseini, Seyed Amirhossein	Objective: Burnout is a psychological symptom characterized by emotional exhaustion, depersonalization, and lack of personal accomplishment. Several systematic reviews have examined the prevalence of burnout in some communities, including the communities of physicians, nurses, students, and teachers. Risk factors, consequences of burnout, and related interventions have also been evaluated in seve…
116	Burnout among nurses working in social welfare centers for the disabled.	Lahana, Eleni; Papadopoulou, Konstantina; Roumeliotou, Olga; Tsounis, Andreas; Sarafis, Pavlos; Niakas, Dimitris	Background: In the healthcare sector, we often come across the burnout syndrome. It is an occupational syndrome which causes, physical and emotional exhaustion. More information is needed on the dangers of burnout and how often it occurs in healthcare. The purpose of this study was to investigate burnout and factors associated with the syndrome among nurses working with people that are mentally c…
117	Burnout among physicians	Romani M., Ashkar K.	Burnout is a common syndrome seen in healthcare workers, particularly physicians who are exposed to a high level of stress at work; it includes emotional exhaustion, depersonalization, and low personal accomplishment. Burnout among physicians has garnered significant attention because of the negative impact it renders on patient care and medical personnel. Physicians who had high burnout levels r…
118	Burnout amongst clinical and counselling psychologist: The role of early maladaptive schemas and coping modes as vulnerability factors	Simpson S, Simionato G, Smout M, van Vreeswijk MF, Hayes C, Sougleris C, Reid C.
119	Burnout and Anxiety Among Trauma Nursing Specialties in a Rural Level I Trauma Center.	Cook, Alan; Sigler, Carly; Allen, LaDonna; Peters, Jo Ann; Guthrie, Christiana; Marroquin, Michele; Ndetan, Harrison; Singh, Karan P.; Murry, Jason; Norwood, Scott; Philley, Julie V.	Supplemental Digital Content is Available in the Text. Background: Burnout and anxiety compromise physical and mental well-being of nurses and jeopardize patient safety. Personal, professional, and workplace characteristics have been associated with burnout and anxiety across diverse practice settings, yet none in rural, community trauma centers. We sought to identify the severity and predictors …
120	Burnout and career (un)sustainability: Looking into the Blackbox of burnout triggered career turnover intentions	Barthauer, Luisa; Kaucher, Philipp; Spurk, Daniel; Kauffeld, Simone	Recently, an alarmingly high number of burnout cases in the work world has been reported. Burnout is an indicator of unsustainable careers because it evokes undesirable aspects in various career-related variables. Based on the conservation of resources theory and rationales from the sustainable career framework, the aim of this study is to explore the mechanisms that explain the relationship betw…
121	Burnout and depression of medical staff: A chain mediating model of resilience and self-esteem	Hao, Shuwei	Background Although the relationship between burnout and depression is well-known and frequently studied, the specific mechanisms by which burnout develops into depression have not been fully established. Based on theoretical and empirical research on resilience and self-esteem, this study constructs a chain mediating model to test whether they play a mediating role in burnout and depression amon…
122	Burnout and Depressive Symptoms in Healthcare Professionals: A Cross-Sectional Study in Saudi Arabia	Alwhaibi M., Alhawassi T.M., Balkhi B., Al Aloola N., Almomen A.A., Alhossan A., Alyousif S., Almadi B., Bin Essa M., Kamal K.M.	Objectives. The study objectives were to examine the prevalence of burnout among healthcare professionals, analyze the association of depression and burnout among healthcare professionals, and explore the factors related to burnout. Methods. A prospective cross-sectional study using a validated questionnaire was conducted among healthcare professionals in a tertiary teaching hospital in Saudi Ara…
123	Burnout and Engagement: Relative Importance of Predictors and Outcomes in Two Health Care Worker Samples	Fragoso, Zachary L.; Holcombe, Kyla J.; McCluney, Courtney L.; Fisher, Gwenith G.; McGonagle, Alyssa K.; Friebe, Susan J.	This study’s purpose was twofold: first, to examine the relative importance of job demands and resources as predictors of burnout and engagement, and second, the relative importance of engagement and burnout related to health, depressive symptoms, work ability, organizational commitment, and turnover intentions in two samples of health care workers. Nurse leaders (n= 162) and licensed emergency m…
124	Burnout and health among critical care professionals: The mediational role of resilience	Arrogante, Oscar; Aparicio-Zaldivar, Eva	Objectives To analyse the mediational role of resilience in relationships between burnout and health in critical care professionals; to determine relationships among resilience level, three burnout dimensions, and physical/mental health; and to establish demographic differences in psychological variables evaluated. Design Cross-sectional study. Participants/setting A total of 52 critical care pro…
125	Burnout and health behaviors in health professionals from seven European countries	Alexandrova-Karamanova, Anna; Todorova, Irina; Montgomery, Anthony; Panagopoulou, Efharis; Costa, Patricia; Baban, Adriana; Davas, Asli; Milosevic, Milan; Mijakoski, Dragan	Within an underlying health-impairing process, work stressors exhaust employees’ mental and physical resources and lead to exhaustion/burnout and to health problems, with health-impairing behaviors being one of the potential mechanisms, linking burnout to ill health. The study aims to explore the associations between burnout and fast food consumption, exercise, alcohol consumption and painkiller …
126	Burnout and Mindfulness Self-Compassion in Nurses of Intensive Care Units: Cross-Sectional Study.	Gracia-Gracia, Pilar; Oliván-Blázquez, Bárbara	Nursing staff has been identified as one of the main risk groups for the development of burnout. The objective of this study is to analyze the ability of self-compassion mindfulness related to burnout in nurses of intensive care units. The results show that the level of burnout of nursing staff is inversely related to their level of self-compassion.
127	Burnout and occupational stress among Hungarian radiographers working in emergency and non-emergency departments during COVID-19 pandemic	Sipos, David; Jenei, Timea; Kövesdi, Orsolya L.; Novák, Pál; Freihat, Omar; Tollár, József; András Pandur, Attila; Kovács, Árpád; Repa, Imre; Petőné Csima, Melinda	Introduction The increased workload caused by the coronavirus pandemic may have had a significant impact on the mental health of radiographers. The aim of our study was to investigate burnout and occupational stress in radiographers working in emergency departments (ED) and non-emergency departments (NED). Methods Quantitative, cross-sectional, descriptive research was carried out among radiograp…
128	Burnout and perceived social support: The mediating role of secondary traumatization in nurses vs. physicians	Hamama, Liat; Hamama‐Raz, Yaira; Stokar, Yaffa N.; Pat‐Horenczyk, Ruth; Brom, Danny; Bron‐Harlev, Efrat	The study aimed to examine differences between paediatric nurses and physicians regarding burnout syndrome, secondary traumatic stress (STS) and perceived social support (PSS). Paediatric nurses and physicians encounter cumulative effects of treating sick and injured children and helping their families, in situations that might promote burnout and STS. Cross‐sectional design. Nurses (n= 158) and …
129	Burnout and posttraumatic stress in paediatric critical care personnel: Prediction from resilience and coping styles	Rodríguez-Rey, Rocío; Palacios, Alba; Alonso-Tapia, Jesús; Pérez, Elena; Álvarez, Elena; Coca, Ana; Mencía, Santiago; Marcos, Ana; Mayordomo-Colunga, Juan; Fernández, Francisco; Gómez, Fernando; Cruz, Jaime; Ordóñez, Olga; Llorente, Ana	Introduction Our aims were (1) to explore the prevalence of burnout syndrome (BOS) and posttraumatic stress disorder (PTSD) in a sample of Spanish staff working in the paediatric intensive care unit (PICU) and compare these rates with a sample of general paediatric staff and (2) to explore how resilience, coping strategies, and professional and demographic variables influence BOS and PTSD. Materi…
130	Burnout and posttraumatic stress in paediatric critical care personnel: Prediction from resilience and coping styles.	Rodríguez-Rey, Rocío; Palacios, Alba; Alonso-Tapia, Jesús; Pérez, Elena; Álvarez, Elena; Coca, Ana; Mencía, Santiago; Marcos, Ana; Mayordomo-Colunga, Juan; Fernández, Francisco; Gómez, Fernando; Cruz, Jaime; Ordóñez, Olga; Llorente, Ana	Abstract Introduction Our aims were (1) to explore the prevalence of burnout syndrome (BOS) and posttraumatic stress disorder (PTSD) in a sample of Spanish staff working in the paediatric intensive care unit (PICU) and compare these rates with a sample of general paediatric staff and (2) to explore how resilience, coping strategies, and professional and demographic variables influence BOS and PTS…
131	BURNOUT AND RESILIENCE AMONG NURSES PRACTICING IN HIGH-INTENSITY SETTINGS.	Hylton Rushton, Cynda; Batcheller, Joyce; Schroeder, Kaia; Donohue, Pamela	Background The high level of stress experienced by nurses leads to moral distress, burnout, and a host of detrimental effects. Objectives To support creation of healthy work environments and to design a 2-phase project to enhance nurses' resilience while improving retention and reducing turnover. Methods In phase 1, a cross-sectional survey was used to characterize the experiences of a high-stres…
132	Burnout and Resiliency in Perianesthesia Nurses: Findings and Recommendations From a National Study of Members of the American Society of PeriAnesthesia Nurses	Card, Elizabeth Borg; Hyman, Steve Alan; Wells, Nancy; Shi, Yaping; Shotwell, Matthew S.; Weinger, Matthew B.	Purpose Describe prevalence of burnout in perianesthesia nurses, explore risks, mitigating factors. Design Cross-sectional descriptive. Methods Survey containing Maslach Burnout Inventory, Short Form-12, and Social Support and Personal Coping was emailed to American Society of PeriAnesthesia Nurses. Regression analysis examined relationships between burnout and health, social support, personal co…
133	Burnout and Resiliency in Perianesthesia Nurses: Findings and Recommendations From a National Study of Members of the American Society of PeriAnesthesia Nurses.	Card, Elizabeth Borg; Hyman, Steve Alan; Wells, Nancy; Shi, Yaping; Shotwell, Matthew S.; Weinger, Matthew B.	Describe prevalence of burnout in perianesthesia nurses, explore risks, mitigating factors. Cross-sectional descriptive. Survey containing Maslach Burnout Inventory, Short Form-12, and Social Support and Personal Coping was emailed to American Society of PeriAnesthesia Nurses. Regression analysis examined relationships between burnout and health, social support, personal coping, substance use, an…
134	Burnout and spirituality among nurses: A scoping review.	De Diego-Cordero, Rocío; Iglesias-Romo, Marta; Badanta, Bárbara; Lucchetti, Giancarlo; Vega-Escaño, Juan	Objective: To investigate the relationship between spirituality / religiousness and Burnout Syndrome in nurses, as well as to examine the current evidence for spiritual/religious interventions to alleviate their symptoms.Data Sources: A scoping review was conducted using CINAHL, SCOPUS, Web of Science, Pubmed databases, and grey literature, between January and July 2020.Study Selection: Two resea…
135	Burnout Evaluation and Potential Predictors in a Greek Cohort of Mental Health Nurses	Konstantinou, Adamos-Konstantinos; Bonotis, Konstantinos; Sokratous, Maria; Siokas, Vasileios; Dardiotis, Efthimios	Background Job burnout is one of the most serious occupational health hazards, especially, among mental health nurses. It has been attributed among others to staff shortages, health service changes, poor morale and insufficient employee participation in decision-making. Aim The aim of this study was to measure burnout among mental health nurses, investigate relations between burnout and organizat…
136	Burnout in Cardiac Anesthesiologists: Results From a National Survey in Italy	Sanfilippo, Filippo; Noto, Alberto; Palumbo, Gaetano J.; Ippolito, Mariachiara; Gagliardone, Mariapia; Scarlata, Maria; Bignami, Elena; Sangalli, Fabio; Cattaneo, Sergio; Blangetti, Ilaria; Scolletta, Sabino; Locatelli, Alessandro; Tritapepe, Luigi; Lorini, Ferdinando L.; Arcadipane, Antonio	Objective There is increasing burnout incidence among medical disciplines, and physicians working in emergency settings seem at higher risk. Cardiac anesthesiology is a stressful anesthesiology subspecialty dealing with high-risk patients. The authors hypothesized a high risk of burnout in cardiac anesthesiologists. Design National survey conducted on burnout. Setting Italian cardiac centers. Par…
137	Burnout in Critical Care Nurses	Browning, Stacey G.	Burnout syndrome is a contested diagnosis with wide ranging effects on critical care nurses, patients and families, and health care organizations. Multiple evaluation tools exist, and the core components of the theoretic burnout tools are vague and ambiguous and overlap legitimate mental health diseases, such as depression. Applied therapeutic interventions support decreased perceived burnout and…
138	Burnout in Critical Care Nurses.	Browning, Stacey G.	Burnout syndrome is a contested diagnosis with wide ranging effects on critical care nurses, patients and families, and health care organizations. Multiple evaluation tools exist, and the core components of the theoretic burnout tools are vague and ambiguous and overlap legitimate mental health diseases, such as depression. Applied therapeutic interventions support decreased perceived burnout and…
139	Burnout in emergency department healthcare professionals is associated with coping style: a cross-sectional survey	Howlett, M; Doody, K; Murray, J; LeBlanc-Duchin, D; Fraser, J; Atkinson, PR	IntroductionIneffective coping may lead to impaired job performance and burnout, with adverse consequences to staff well-being and patient outcomes. We examined the relationship between coping styles and burnout in emergency physicians, nurses and support staff at seven small, medium and large emergency departments (ED) in a Canadian health region (population 500 000).MethodsLinear regression wit…
140	Burnout in emergency department healthcare professionals is associated with coping style: a cross-sectional survey.	Howlett, M.; Doody, K.; Murray, J.; LeBlanc-Duchin, D.; Fraser, J.; Atkinson, P. R.	Introduction Ineffective coping may lead to impaired job performance and burnout, with adverse consequences to staff well-being and patient outcomes. We examined the relationship between coping styles and burnout in emergency physicians, nurses and support staff at seven small, medium and large emergency departments (ED) in a Canadian health region (population 500 000). Methods Linear regression …
141	Burnout in Home Palliative Care: What Is the Role of Coping Strategies?	Ercolani, Giacomo; Varani, Silvia; Peghetti, Barbara; Franchini, Luca; Malerba, Maria Beatrice; Messana, Rossana; Sichi, Vittoria; Pannuti, Raffaella; Pannuti, Franco	Objective: The study examines psychophysical distress of health-care professionals providing home-based palliative care. The aim is to investigate potential correlations between dimensions of burnout and different coping strategies.Methods: The present study is an observational cross-sectional investigation. The study involved all the home palliative care teams of an Italian nonprofit organizatio…
142	Burnout in nurses during the COVID-19 pandemic in China: New challenges for public health.	Lin Zhang; Ling Chai; Yihong Zhao; Lin Wang; Wenxiu Sun; Lingqing Lu; Hongzhou Lu; Jianliang Zhang	During the COVID-19 pandemic, frontline nurses have faced extraordinary personal and professional challenges. These challenges have had mental health consequences, and concerning reports of burnout have emerged globally. We conducted a cross-sectional survey at a designated COVID-19 hospital in Shanghai at the peak of the pandemic, i.e. about 2 months after the onset of the outbreak from February…
143	Burnout in nurses working in China: A national questionnaire survey.	Zhang, Wenyu; Miao, Ran; Tang, Jingping; Su, Qingqing; Aung, Lynn Htet Htet; Pi, Hongying; Sai, Xiaoyong	Aim: This study aimed to assess the overall status of burnout in nurses in China on a national scale and investigate the demographic characteristics related to burnout and the relationships between demographics, job satisfaction and burnout. Methods: This was a national cross‐sectional study conducted by the Chinese Nursing Association between July 2016 and July 2017. Data were collected using a …
144	Burnout in OB/GYN Students and Residents. [Miscellaneous Article]	RIGBY, FIDELMA B. MD * BYNUM, BLYTHE MD * SANTEN, SALLY A. MD, PhD + ANABAZHAGAN, ARUNA MD * KARJANE, NICOLE MD *	In this article we address the concept of burnout, first in the medical student setting, and then in the residency setting. We will review the prevalence followed by a discussion of risk factors, consequences, and finally thoughts on prevention and intervention., Copyright (C) 2019 Wolters Kluwer Health, Inc. All rights reserved.
145	Burnout in Pediatric Residents: Comparing Brief Screening Questions to the Maslach Burnout Inventory	Kemper, Kathi J.; Wilson, Paria M.; Schwartz, Alan; Mahan, John D.; Batra, Maneesh; Staples, Betty B.; McClafferty, Hilary; Schubert, Charles J.; Serwint, Janet R.	Background Measuring burnout symptoms is important, but the Maslach Burnout Inventory (MBI) has 22 items. This project compared 3 single-item measures with the MBI and other factors related to burnout. Methods Data were analyzed from the 2016 and 2017 Pediatric Resident Burnout-Resilience Study Consortium surveys, which included standard measures of perceived stress, mindfulness, resilience, and …
146	Burnout in pediatric residents: Three years of national survey data	Kemper K.J., Schwartz A., Wilson P.M., Mahan J.D., Schubert C.J., Staples B.B., McClafferty H., Serwint J.R., Batra M., PEDIATRIC RESIDENT BURNOUT-RESILIENCE STUDY CONSORTIUM	BACKGROUND: We aimed to describe the national epidemiology of burnout in pediatric residents. METHODS: We conducted surveys of residents at 34 programs in 2016, 43 programs in 2017, and 49 programs in 2018. Survey items included the Maslach Burnout Inventory, demographics, program characteristics, personal qualities, experiences, and satisfaction with support, work-life balance, and learning envi…
147	Burnout in the field of geriatric medicine: Review of the literature	Sanchez, S.; Mahmoudi, R.; Moronne, I.; Camonin, D.; Novella, J.L.	Introduction The objective of this literature review is to identify the prevalence of high burnout scores, the factors explaining this prevalence, and to describe interventions to prevent burnout among healthcare workers in geriatric care. Material and methods The MEDLINE and PubMed databases were searched for articles published between 1980 and 2013. The following MeSH terms were used to identif…
148	Burnout in Transplant Nurses	Jesse, Michelle T.; Abouljoud, Marwan S.; Hogan, Kathy; Eshelman, Anne	Context— Burnout is a response to chronic strain within the workplace and is common across nursing professions. Little has been published about burnout in organ transplant nurses.Objective— To report the prevalence of the 3 main components of burnout (emotional exhaustion, depersonalization, and reduced personal accomplishment) in organ transplant nurses and to examine factors that contribute to …
149	Burnout or Fade Away; experiences of health professionals caring for patients with head and neck cancer	Gibson, Chandrika; O'Connor, Moira; White, Rohen; Baxi, Siddhartha; Halkett, Georgia	Purpose The oncology workforce has been found to have high risk of burnout; however, limited research has explored the experiences of health professionals working with head and neck cancer patients. The objective of this qualitative study was to explore the experiences of health professionals who work directly with patients diagnosed with head and neck cancers, with a focus on work-life balance, …
150	Burnout Syndrome and Demotivation Among Health Care Personnel. Managing Stressful Situations: The Importance of Teamwork	García-Campayo, J.; Puebla-Guedea, M.; Herrera-Mercadal, P.; Daudén, E.	Almost one-third of our lives is spent in the workplace, where much of our interaction with others takes place and where we are exposed to stressful situations. Work-related stress has consequences for the individual's physical and mental health. Stress and professional burnout syndrome are the main consequences of work situations characterized by a constant state of tension. Stress is the second…
151	Burnout syndrome assessment scale for nurses working in intensive care units: Development and validation.	Choudhary, Mahima; Kumar, Ashok; Pandey, Vandana; Choudhary, Vikas; Patidar, Natwar	Background: Stress at workplace keep individual at extreme pressure and leads to exhaustion and inability to deal with stressful situation which causes burnout. Continuous stress on workplace causes multiple physical as well as psychological manifestations. Due to more demanding job nurses are more prone to burnout syndrome at workplace. Early assessment and timely interventions to overcome burno…
152	Burnout syndrome in intensive care professionals: Relationships with health status and wellbeing	Arrogante, O.; Aparicio-Zaldivar, E.G.	Objectives To determine the predictive models that include the dimensions of burnout that are predictors for physical/mental health, and subjective/psychological wellbeing perceived in intensive care professionals; to analyse the relationships between burnout syndrome, health status and wellbeing experienced by these professionals; and to establish sociodemographic differences in the variables ev…
153	Burnout Syndrome: Global Medicine Volunteering as a Possible Treatment Strategy	Iserson, Kenneth V.	Background In the last few decades, “burnout syndrome” has become more common among clinicians, or at least more frequently recognized. Methods to prevent and treat burnout have had inconsistent results. Simultaneously, clinicians' interest in global medicine has increased dramatically, offering a possible intervention strategy for burnout while providing help to underserved areas. Discussion Cau…
154	Burnout, compassion fatigue and psychological capital: Findings from a survey of nurses delivering palliative care	Frey, Rosemary; Robinson, Jackie; Wong, Clariss; Gott, Merryn	Background Ageing populations worldwide and a concomitant increase in chronic conditions translates into an increased demand for the delivery of palliative and end of life care by nurses. This increasing demand for palliative care provision may produce stressors resulting in negative outcomes such as burnout and compassion fatigue. Aim The purpose of this study was to explore burnout and compassi…
155	Burnout, compassion fatigue and psychological flexibility among geriatric nurses: A multicenter study in spain	Sarabia-Cobo C., Pérez V., de Lorena P., Fernández-Rodríguez Á., González-López J.R., González-Vaca J.	Nurses working at nursing homes are one of the most vulnerable populations for suffering burnout and compassion fatigue. In Spain, the concept of compassion fatigue and psychological flexibility related to stress in geriatric nurses has not been fully explored until now. It is important to analyze their situation in order to design robust coping and management strategies. The aim was to analyze t…
156	Burnout, compassion fatigue and work-related stressors among organ donation and transplantation coordinators: A qualitative study	Silva e Silva, Vanessa; Hornby, Laura; Lotherington, Ken; Rochon, Andrea; Regina Silva, Amina; Pearson, Hilary; MacNutt, Linda; Robertson, Adrian; Werestiuk, Kim; Kuhl, David; John, Peggy; Dhanani, Sonny; Sarti, Aimee	Aim Organ and Tissue Donation Coordinators (OTDCs) are healthcare professionals who manage deceased organ donation cases. This study investigated the experiences and perceptions of OTDCs, pertaining to compassion fatigue, burnout, and resilience as it relates to their daily work. Methodology A qualitative descriptive study was undertaken using semi-structured interviews conducted with a convenien…
157	Burnout, Compassion Fatigue, and Secondary Trauma in Nurses: Recognizing the Occupational Phenomenon and Personal Consequences of Caregiving.	Kelly, Lesly	Burnout and compassion fatigue describe the state of health care professionals' extended stress, emotional states, and prolonged duress after events. In the past few decades, burnout and compassion fatigue have received increased focus and attention. This article summarizes the evolution in moving from viewing burnout as an individual's problem to understanding burnout as an occupational phenomen…
158	Burnout, Compassion Fatigue, Compassion Satisfaction, and Secondary Traumatic Stress in Trauma Nurses.	Hinderer, Katherine A.; VonRueden, Kathryn T.; Friedmann, Erika; McQuillan, Karen A.; Gilmore, Rebecca; Kramer, Betsy; Murray, Mary	The relationship of burnout (BO), compassion fatigue (CF), compassion satisfaction (CS), and secondary traumatic stress (STS) to personal/environmental characteristics, coping mechanisms, and exposure to traumatic events was explored in 128 trauma nurses. Of this sample, 35.9% had scores consistent with BO, 27.3% reported CF, 7% reported STS, and 78.9% had high CS scores. High BO and high CF scor…
159	Burnout, coping and resilience of the cancer care workforce during the SARS-CoV-2: A multinational cross-sectional study	Cloconi, Constantina; Economou, Mary; Charalambous, Andreas	Purpose Over the past year, the SARS-CoV-2 pandemic has significantly increased the demand placed on health care professionals around the world. The already complex cancer care has been complicated further by the restructuring of services (e.g., working processes, treatment allocation). This study was designed to explore the level of burnout, coping and resilience of the cancer care workforce dur…
160	Burnout, psychological morbidity and use of coping mechanisms among palliative care practitioners: A multi-centre cross-sectional study	Koh, Mervyn; Chong, Poh; Neo, Patricia; Ong, Yew; Yong, Woon; Ong, Wah; Shen, Mira; Hum, Allyn	Background:The prevalence of burnout, psychological morbidity and the use of coping mechanisms among palliative care practitioners in Singapore have not been studied.Aim:We aimed to study the prevalence of burnout and psychological morbidity among palliative care practitioners in Singapore and its associations with demographic and workplace factors as well as the use of coping mechanisms.Design:T…
161	Can art therapy reduce death anxiety and burnout in end-of-life care workers? A quasi-experimental study	Potash J.S., Ho A.H.Y., Chan F., Wang X.L., Cheng C.	Background: The need for empathy and the difficulties of coping with mortality when caring for the dying and the bereaved can cause psychological, emotional, and spiritual strain. Objective: The aim of this study was to examine the effectiveness of art-therapy-based supervision in reducing burnout and death anxiety among end-of-life care workers in Hong Kong. Methods: Through a quasi-experimental…
162	Cancer-Related Symptoms and Cognitive Intervention Adherence Among Breast Cancer Survivors: A Mixed-Methods Study. [Article]	Bail, Jennifer R. PhD, RN Ivankova, Nataliya PhD, MPH Heaton, Karen PhD, COHN-S, FNP-BC, FAAN, FAAOHN Vance, David E. PhD, MGS Triebel, Kristen PsyD Meneses, Karen PhD, RN, FAAN	Background: Breast cancer survivors (BCSs) experience long-term symptoms of cancer and treatment, which may exacerbate cognitive function and ability to adhere to interventions aimed at improving cognition., Objective: The intent of this study was to explore the relationship between selected cancer-related symptoms and adherence to the Speed of Processing in Middle Aged and Older BreAst Cancer Su…
163	Caring for others without losing yourself: An adaptation of the Mindful Self-Compassion Program for Healthcare Communities	Neff K.D., Knox M.C., Long P., Gregory K.	Objective: Two studies examined the efficacy of the Self-Compassion for Healthcare Communities (SCHC) program for enhancing wellbeing and reducing burnout among healthcare professionals. Method: Study 1 (N = 58) had a quasi-experimental design and compared wellbeing outcomes for the SCHC group compared to a waitlist control group. Study 2 (N = 23) did not include a control group and examined the …
164	Caring for providers to improve patient experience (CPIPE): intervention development process	Afulani P.A., Oboke E.N., Ogolla B.A., Getahun M., Kinyua J., Oluoch I., Odour J., Ongeri L.	A growing body of research has documented disrespectful, abusive, and neglectful treatment of women in facilities during childbirth, as well as the drivers of such mistreatment. Yet, little research exists on effective interventions to improve Person-Centred Maternal Care (PCMC)—care that is respectful and responsive to individual women's preferences, needs, and values. We sought to extend knowle…
165	Caring for the Caregivers: Results of an Extended, Five-component Stress-reduction Intervention for Hospital Staff	Sallon S., Katz-Eisner D., Yaffe H., Bdolah-Abram T.	The health-related consequences of stress in hospital workers and associated costs of absenteeism and high turnover have increased the need for programs targeting stress in this population. “Caring for the Caregivers,” a multimodal approach to stress-reduction designed to address the multidimensional nature of stress in hospital staff, integrates five components: cognitive, somatic, dynamic, emot…
166	'Caring for the helpers': factors associated with professional quality of life among Hong Kong nurses during the fifth wave of the COVID-19 pandemic.	Yeung, Nelson Chun Yiu; Tang, Jeremy Lok Tin; Lau, Stephanie Tsz Yung; Hui, Kam Hei; Cheung, Annie Wai-ling; Wong, Eliza Lai-yi	Western studies have found that nurses are likely to experience both positive and negative emotions in their job, as a helping profession [professional quality of life (ProQoL)] during the coronavirus disease 2019 (COVID-19) pandemic, and that psychosocial and work-related variables (e.g. pandemic-related stressors, interpersonal and organizational support, coping strategies) are associated with …
167	Caring self-efficacy of direct care workers in residential aged care settings: A mixed methods scoping review	Shrestha, Sumina; Alharbi, Rayan JM; Wells, Yvonne; While, Christine; Rahman, Muhammad Aziz	The caring self-efficacy of direct care workers in residential aged care has been explored in the literature mostly as a predictor rather than the focus of interest. This scoping review aimed to provide an overview of the existing literature on aged care workers’ caring self-efficacy and factors that influence it. A systematic search was performed in six electronic databases. All primary studies …
168	Carotid Intervention Improves Cognitive Function in Patients With Severe Atherosclerotic Carotid Disease. [Article]	Zhou, Wei MD * Succar, Bahaa MD * Murphy, Devin P. MS + Ashouri, Yazan MD * Chou, Ying-Hui PhD ++ Hsu, Chiu-Hsieh PhD [S] Rapcsak, Steven MD ++ Trouard, Theodore PhD +,[//]	Introduction: Carotid revascularization procedures are effective in stroke prevention in appropriately selected patients. We sought to understand the effects of the carotid intervention on cognitive function in a well-defined cohort of prospectively recruited patients., Methods: A total of 170 consecutive patients undergoing carotid intervention for severe carotid stenosis were recruited. Patient…
169	Case: A Second Victim Support Program in Pediatrics: Successes and Challenges to Implementation	Dukhanin, Vadim; Edrees, Hanan H.; Connors, Cheryl A.; Kang, Eric; Norvell, Matt; Wu, Albert W.	Purpose While there is growing attention to making health care safer, there has been less emphasis on helping health care workers to cope with stressful patient related events (these workers are commonly referred to as second victims). We used the RISE (Resilience In Stressful Events) peer support program at the Johns Hopkins Hospital as a case study for evaluating effectiveness, and identifying …
170	Causes of burnout syndrome and coping strategies among high dependency unit nurses of an institution in the greater Accra region of Ghana	Boateng, Yaa Adomaah; Osei, Sylvia Ama; Aboh, Irene Korkoi; Druye, Andrew Adyei	The aim of this study was to determine the causes of burnout syndrome and identify strategies to cope with them among nurses at high dependency unit if a regional Hospital in Ghana. A descriptive convenient and purposive cross‐sectional study design was used for this study. The study involved 40 nurses in the high dependency unit of the Hospital. A Maslach Burnout Inventory (MBI) was adopted to m…
171	Changes in Burnout and Satisfaction With Work-Life Balance in Physicians and the General US Working Population Between 2011 and 2014	Shanafelt, Tait D.; Hasan, Omar; Dyrbye, Lotte N.; Sinsky, Christine; Satele, Daniel; Sloan, Jeff; West, Colin P.	Objective To evaluate the prevalence of burnout and satisfaction with work-life balance in physicians and US workers in 2014 relative to 2011. Patients and Methods From August 28, 2014, to October 6, 2014, we surveyed both US physicians and a probability-based sample of the general US population using the methods and measures used in our 2011 study. Burnout was measured using validated metrics, a…
172	Changes in hair cortisol and self-reported stress measures following mindfulness-based stress reduction (MBSR): A proof-of-concept study in pediatric hematology-oncology professionals	Lamothe, Martin; Rondeau, Émélie; Duval, Michel; McDuff, Pierre; Pastore, Yves D.; Sultan, Serge	Background and purpose Little data is available on the effect of mindfulness amongst pediatric hematology-oncology professionals. The purpose was to further document change in biological and psychological stress following a mindfulness-based stress reduction (MBSR) program. Materials and methods We led two pre-post interventional studies (n = 12 and n = 25) and measured changes on hair cortisol c…
173	Changes in Working Conditions and Mental Health Among Intensive Care Physicians Across a Decade	Beschoner P., von Wietersheim J., Jarczok M.N., Braun M., Schönfeldt-Lecuona C., Jerg-Bretzke L., Steiner L.	Background: International studies have shown that among physicians working in intensive care, a relatively high level of work load, an elevated risk of developing burnout and reduced mental health are frequent. The implementation of a legislative intervention in Germany with the goal to reduce the working hours of physicians, offered an opportunity to investigate the potential influence of occupa…
174	Characteristics of the nurse manager's recognition behavior and its relation to sense of coherence of staff nurses in Japan	Miyata, Chiharu; Arai, Hidenori; Suga, Sawako	Summary The recognition behaviors strongly influence the job satisfaction of staff nurses and an extremely important factor for the prevention of burnout and the promotion of retention. Additionally, among internal factors that may affect worker's mental health, a sense of coherence (SOC) is an important concept from the view of the salutogenic theory and stress recognition style. Individual's SO…
175	Childcare Stress, Burnout, and Intent to Reduce Hours or Leave the Job During the COVID-19 Pandemic Among US Health Care Workers.	Harry, Elizabeth M.; Carlasare, Lindsey E.; Sinsky, Christine A.; Brown, Roger L.; Goelz, Elizabeth; Nankivil, Nancy; Linzer, Mark	IMPORTANCE Childcare stress (CCS) is high during the COVID-19 pandemic because of remote learning and fear of illness transmission in health care workers (HCWs). Associations between CCS and burnout, intent to reduce (ITR) hours, and intent to leave (ITL) are not known. OBJECTIVE To determine associations between CCS, anxiety and depression, burnout, ITR in 1 year, and ITL in 2 years. DESIGN, SET…
176	Children and parents' experiences of cognitive behavioral therapy for dental anxiety - a qualitative study. [Article]	SHAHNAVAZ, SHERVIN 1 RUTLEY, SARA 1 LARSSON, KARIN 1 DAHLLOF, GORAN 1	Background. There is a high prevalence of dental anxiety in children and adolescents. Cognitive behavioral therapy is emerging as a treatment option., Aim. The purpose of this study is to explore how children with dental anxiety and their parents experience cognitive behavioral therapy (CBT) in dentistry., Design. We interviewed 12 children and one of their parents and conducted a thematic analys…
177	Clinical and cost-effectiveness of the Managing Agitation and Raising Quality of Life (MARQUE) intervention for agitation in people with dementia in care homes: a single-blind, cluster-randomised controlled trial	Livingston, Gill; Barber, Julie; Marston, Louise; Stringer, Aisling; Panca, Monica; Hunter, Rachael; Cooper, Claudia; Laybourne, Anne; La Frenais, Francesca; Reeves, Suzanne; Manela, Monica; Lambe, Katie; Banerjee, Sube; Rapaport, Penny	Summary Background Many people with dementia living in care homes have distressing and costly agitation symptoms. Interventions should be efficacious, scalable, and feasible. Methods We did a parallel-group, cluster-randomised controlled trial in 20 care homes across England. Care homes were eligible if they had 17 residents or more with dementia, agreed to mandatory training for all eligible sta…
178	Clinical Leader Series: A Virtual Mental Well-being Initiative for Nurse Leaders During the COVID-19 Pandemic and Beyond.	Sawyer, Amanda T.; Harris, Stephanie MLS; Green, Jeanette F. AP; Du, Yuan MS; Richard, Tere MHSA, CCRP; Robinson, Patricia Stearnes AP; Celano, Patricia; Kelly, Kim; Bailey, Amanda K. LMHC	OBJECTIVE: A virtual mental well-being initiative was developed for nurse leaders to provide education about mental health and to teach self-care skills. BACKGROUND: Because of substantial demand placed on nurse leaders during the COVID-19 pandemic, organizations must address stress and burnout by providing a continuum of care to include education, support, and intervention. METHODS : All levels …
179	Code Lavender: Cultivating Intentional Acts of Kindness in Response to Stressful Work Situations	Davidson, Judy E.; Graham, Patricia; Montross-Thomas, Lori; Norcross, William; Zerbi, Giovanna	Context Providing healthcare can be stressful. Gone unchecked, clinicians may experience decreased compassion, and increased burnout or secondary traumatic stress. Code Lavender is designed to increase acts of kindness after stressful workplace events occur. Objective/Intervention To test the feasibility of providing Code Lavender. Hypotheses After stressful events in the workplace, staff will pr…
180	Cognitive and Affective Symptoms Experienced by Cancer Patients Receiving High-Dose Intravenous Interleukin 2 Therapy: An Integrative Literature Review. [Article]	Mann, Tara K. BSN, RN Dail, Robin B. PhD, RN, FAAN Bailey, Donald E. Jr PhD, RN, FAAN	Background: Alterations in cognitive/affective functioning are among the most challenging adverse effects experienced by 80% of patients with metastatic melanoma and metastatic renal cell carcinoma undergoing high-dose interleukin 2 (IL-2) therapy., Objective: The purpose of this literature review is to describe what is known about IL-2-induced cognitive/affective symptoms, their prevalence, and …
181	Cognitive Behavioral Therapy for Prenatal Insomnia: A Randomized Controlled Trial. [Article]	Manber, Rachel PhD Bei, Bei DPsych, PhD Simpson, Norah PhD Asarnow, Lauren PhD Rangel, Elizabeth BA Sit, Anita MD Lyell, Deirdre MD	OBJECTIVE: To evaluate the effectiveness of cognitive behavioral therapy for insomnia during pregnancy., METHODS: Randomized, unmasked, 3-site controlled trial. Participants were randomly allocated to cognitive behavioral therapy for insomnia (a first-line, empirically supported psychosocial intervention that addresses sleep-related behaviors and cognitions) or a control intervention consisting o…
182	Cognitive Emotion Regulation Strategies Predict Burnout in Geriatric Nursing Staff	Bamonti, Patricia M.; Smith, Amanda; Smith, Heather M.	ABSTRACTObjectivesBurnout contributes to high turnover rates, medical errors, and poor patient satisfaction in geriatric nursing staff. Nurses’ cognitive emotion regulation (ER) strategies are emerging as an important personal resource related to burnout that are modifiable with intervention. This study examined the association between cognitive ER strategies and burnout among geriatric nursing s…
183	Cognitive Interventions and Nutritional Supplements (The CINS Trial): A Randomized Controlled, Multicenter Trial Comparing a Brief Intervention With Additional Cognitive Behavioral Therapy, Seal Oil, and Soy Oil for Sick-Listed Low Back Pain Patients. [Miscellaneous Article]	Reme, Silje E. PhD Tveito, Torill H. PhD Harris, Anette PhD Lie, Stein Atle PhD Grasdal, Astrid PhD Indahl, Aage MD, PhD Brox, Jens Ivar MD, PhD Tangen, Tone MD, PhD Hagen, Eli Molde MD, PhD Gismervik, Sigmund MD Odegard, Arit MD Fryland, Livar PhD Fors, Egil A. MD, PhD Chalder, Trudie PhD Eriksen, Hege R. PhD	Study Design. A randomized controlled trial., Objective. The aim of this study was to evaluate whether a tailored and manualized cognitive behavior therapy (CBT) or nutritional supplements of seal oil and soy oil had any additional benefits over a brief cognitive intervention (BI) on return to work (RTW)., Summary of Background Data. Brief intervention programs are clinically beneficial and cost-…
184	Cognitive outcome of early intervention in preterms at 7 and 9[white square]years of age: a randomised controlled trial. [Article]	Hauglann, Lisbeth 1 Handegaard, Bjorn Helge 2 Ulvund, Stein Erik 2,5 Nordhov, Marianne 3,4 Ronning, John A 4 Kaaresen, Per Ivar 3,4	Objective: Examine the effect of an early intervention programme on cognitive outcome at 7 and 9[white square]years in children with birth weight (BW) <2000[white square]g., Design: A randomised controlled trial of a modified version of the Mother-Infant Transaction Program., Setting: A single tertiary neonatal unit., Patients: 146 infants were randomised into a preterm control group (74) or a pr…
185	Cognitive Patient Education for Low Back Pain in Primary Care: A Cluster Randomized Controlled Trial and Cost-Effectiveness Analysis. [Miscellaneous Article]	Werner, Erik L. MD, PhD Storheim, Kjersti PhD Lochting, Ida PhD Wisloff, Torbjorn PhD Grotle, Margreth PhD	Study Design. A pragmatic cluster randomized controlled trial in primary care., Objective. The aim of this study was to estimate the clinical effectiveness and cost-effectiveness of a cognitive-based education program on patients with subacute or chronic low back pain (LBP) in primary care, compared to usual treatment, provided by general practitioners (GP) and physiotherapists (PT)., Summary of …
186	Cognitive-Behavioral Therapy to Alleviate Treatment-Induced Menopausal Symptoms in Women With Breast Cancer: A Systematic Review. [Article]	Chang, Yun-Chen MS, RN Hu, Wen-Yu PhD, RN Chang, Yuh-Ming MD, PhD	Background: Numerous women with breast cancer (BC) exhibit early menopausal symptoms after undergoing cancer treatments. Medications that control menopausal symptoms can cause severe side effects and are contraindicated for patients with BC. Therefore, complementary and alternative medicines should be used. This study investigates the use of cognitive-behavioral therapy (CBT) for patients with me…
187	Cognitive-behavioral Treatment for Subacute and Chronic Neck Pain: A Cochrane Review. [Miscellaneous Article]	Monticone, Marco MD, PhD * Ambrosini, Emilia PhD *,+ Cedraschi, Christine Psy, PhD ++ Rocca, Barbara Psy * Fiorentini, Roberta PT * Restelli, Maddalena PT * Gianola, Silvia PT [S] Ferrante, Simona PhD [P] Zanoli, Gustavo MD, PhD [//] Moja, Lorenzo MD, PhD **	Study Design. Systematic review of randomized-controlled trials (RCTs)., Objective. To assess the effects of cognitive-behavioral therapy (CBT) on neck pain (NP)., Summary of Background Data. Although research on nonpharmacological and nonsurgical treatments for NP is progressing, there remains uncertainty about the efficacy of CBT., Methods. We searched electronic databases for RCTs. We included…
188	Collective strategies to cope with work related stress among nurses in resource constrained settings: An ethnography of neonatal nursing in Kenya	McKnight, Jacob; Nzinga, Jacinta; Jepkosgei, Joyline; English, Mike	Kenyan neonatal nurses are asked to do the impossible: to bridge the gap between international standards of nursing and the circumstances they face each day. They work long hours with little supervision in ill-designed wards, staffed by far too few nurses given the pressing need. Despite these conditions, a single neonatal nurse can be tasked with looking after forty sick babies for whom very clo…
189	Combating Compassion Fatigue With Mindfulness Practice in Military Nurse Practitioners	Best, Natasha Ideta; Durham, Carol F.; Woods-Giscombe, Cheryl; Waldrop, Julee	Like their civilian counterparts, military clinicians are at risk for compassion fatigue. Studies have shown a relationship between mindfulness interventions and reduction of compassion fatigue and its components of burnout and secondary traumatic stress. A pilot feasibility study using a mindfulness-based stress reduction program via a mobile application was completed with a group of nurse pract…
190	Combined Exercise and Game-Based Cognitive Training Intervention: Correlative Pilot Study of Neurotrophic and Inflammatory Biomarkers for Women With Breast Cancer. [Article]	Myers, Jamie PhD, RN, AOCNS, FAAN Pathak, Harsh B. PhD He, Jianghua PhD Ghosh, Arnab PhD Puri, Rajni V. PhD Asakura, Yuki PhD, RN, ACHPN, ACNS-BC, OCN Miyashita, Mika PhD, RN	Background: Interventions that increase neuroprotective factors and/or decrease inflammatory biomarkers may be effective in improving cognitive function for cancer survivors. Concurrent investigation of potential mechanism(s) to fully understand and refine effective interventions is needed., Objective: This correlative prospective substudy was conducted to investigate biomarkers related to potent…
191	Common herbs for stress: The science and strategy of a botanical medicine approach to self-care	Burns, Joshua	Frontline healthcare workers have reported elevated levels of stress and increase prevalence of burnout symptoms since the onset of the COVID-19 pandemic. With these heightened levels of stress and burnout comes a need for more evidence-based interventions to address these symptoms earlier, in both a safe and effective way. Some common botanical medicines have a measurable effect on perceived str…
192	Comparative Effectiveness of an Interdisciplinary Pain Program for Chronic Low Back Pain, Compared to Physical Therapy Alone. [Miscellaneous Article]	Davin, Sara PsyD, MPH Lapin, Brittany PhD, MPH Mijatovic, Desimir MD Fox, Robert MD Benzel, Edward MD Stilphen, Mary PT, DPT Machado, Andre MD Katzan, Irene L. MD	Study Design. This is an observational cohort study., Objective. The aim of this study was to compare the effectiveness of PT to an interdisciplinary treatment approach in patients with chronic low back pain (CLBP)., Summary of Background Data. CLBP is a costly and potentially disabling condition. Physical therapy (PT), cognitive behavioral therapy, and interdisciplinary pain programs (IPPs) are …
193	Comparing a trauma focused and non trauma focused intervention with war affected Congolese youth: a preliminary randomised trial. [Article]	O'Callaghan, Paul McMullen, John Shannon, Ciaran Rafferty, Harry	While there is broad consensus about the need for interventions to help psychologically distressed, war affected youth, there is also limited research and even less agreement on which interventions work best. Therefore, this paper presents a randomised trial of trauma focused, and non trauma focused, interventions with war affected Congolese youth. Fifty war affected Congolese youth, who had been…
194	Comparison of Death Anxiety, Death Obsession, and Humor in Nurses and Medical Emergency Personnel in COVID-19 Pandemic	Khajoei, Rahimeh; Dehghan, Mahlagha; Heydarpour, Nabiollah; Mazallahi, Mahbubeh; Shokohian, Sajad; Azizzadeh Forouzi, Mansooreh	Introduction COVID-19 has created numerous challenges for the health system. Nurses and medical emergency personnel are at the forefront of fighting COVID-19 and exposed to psychological disorders such as death anxiety and death obsession. Humor is a defense and coping mechanism against the anxiety and obsession associated with death. This study aimed to compare death anxiety, death obsession, an…
195	Comparison of mindfulness interventions for healthcare professionals: A mixed-methods study	Morrow, Ellen H.; Mai, Trinh; Choi, Bom; Gu, Lily Y.; Thielking, Paul; Sandweiss, David; Qeadan, Fares	Objectives Burnout is increasingly a concerning problem in US Healthcare systems. Although the causes of burnout are not predominantly due to individual factors, mindfulness instruction is an evidence-based approach to counteracting burnout. Our health system initiated a multi-pronged approach to mindfulness instruction for our employees and community. We aimed to assess the impact of these varie…
196	Comparison of Simulated Treatment and Cost-effectiveness of a Stepped Care Case-Finding Intervention vs Usual Care for Posttraumatic Stress Disorder After a Natural Disaster. [Article]	Cohen, Gregory H. MPhil; MSW 1,2 Tamrakar, Shailesh MS 1 Lowe, Sarah PhD 3 Sampson, Laura BA 1 Ettman, Catherine BA 1 Linas, Ben MD; MPH 1,4 Ruggiero, Kenneth PhD 5 Galea, Sandro MD; DrPH 1,2	Importance: Psychiatric interventions offered after natural disasters commonly address subsyndromal symptom presentations, but often remain insufficient to reduce the burden of chronic posttraumatic stress disorder (PTSD)., Objective: To simulate a comparison of a stepped care case-finding intervention (stepped care [SC]) vs a moderate-strength single-level intervention (usual care [UC]) on treat…
197	Comparison of two brief mindfulness interventions for anxiety, stress and burnout in mental health professionals: a randomised crossover trial	Ruiz-Íñiguez R., Carralero Montero A., Burgos-Julián F.A., Fabelo Roche J.R., Santed M.Á.	Background: Anxiety, stress and burnout are a growing reality among mental health professionals, impacting negatively on them and their clients. Mindfulness-based interventions (MBIs) have demonstrated effectiveness in mitigating these sufferings. Nevertheless, there is a lack of knowledge on the impact of MBIs in Cuba. Objectives: To compare the effectiveness of two brief mindfulness-based inter…
198	Compassion cultivation training promotes medical student wellness and enhanced clinical care	Weingartner L.A., Sawning S., Shaw M.A., Klein J.B.	Background: Compassionate health care is associated with positive patient outcomes. Educational interventions for medical students that develop compassion may also increase wellness, decrease burnout, and improve provider-patient relationships. Research on compassion training in medical education is needed to determine how students learn and apply these skills. The authors evaluated an elective c…
199	Compassion fatigue and burnout in Turkish pediatric emergency nurses during the COVID-19 pandemic	Arıkan, Aylin; Esenay, Figen Işık	Purpose This study was conducted to determine compassion fatigue and burnout in nurses working in the pediatric emergency department (PED) during the COVID-19 pandemic in Turkey. Design and methods This descriptive and cross-sectional study was conducted with 164 nurses working in the PED and following the social media platforms of the Emergency Nurses Association between September 1, 2020, and J…
200	Compassion fatigue and burnout in Turkish pediatric emergency nurses during the COVID-19 pandemic.	Arıkan, Aylin; Esenay, Figen Işık	This study was conducted to determine compassion fatigue and burnout in nurses working in the pediatric emergency department (PED) during the COVID-19 pandemic in Turkey. This descriptive and cross-sectional study was conducted with 164 nurses working in the PED and following the social media platforms of the Emergency Nurses Association between September 1, 2020, and January 1, 2021. Data were c…
201	Compassion Fatigue and Burnout, One Institution's Interventions	Lee, Esther; Daugherty, JoAnn; Eskierka, Kimberlee; Hamelin, Kathryn	Compassion is a complex abstract concept and is generally perceived as an emotional reaction to another person's vulnerability and suffering that motivates an individual wanting the best for the one who is suffering. It is seen as a virtuous and an inherent quality of nursing care. Nurses are exposed to various work stressors caused by myriads of complex professional and organizational challenges…
202	Compassion Fatigue and Burnout, One Institution's Interventions.	Lee, Esther; Daugherty, JoAnn; Eskierka, Kimberlee; Hamelin, Kathryn	Compassion is a complex abstract concept and is generally perceived as an emotional reaction to another person's vulnerability and suffering that motivates an individual wanting the best for the one who is suffering. It is seen as a virtuous and an inherent quality of nursing care. Nurses are exposed to various work stressors caused by myriads of complex professional and organizational challenges…
203	Compassion fatigue in critical care nurses and its impact on nurse-sensitive indicators in Saudi Arabian hospitals	Alharbi, Jalal; Jackson, Debra; Usher, Kim	Aim To examine the previously untested relationship between the level of compassion fatigue (CF) in critical care nurses and the rates of three nurse-sensitive indicators in four critical care units in hospitals in Saudi Arabia. Background CF can manifest in nurses who provide direct, intimate care to patients with different levels of illness including nurses working in specialty areas such as cr…
204	Compassion fatigue in critical care nurses and its impact on nurse-sensitive indicators in Saudi Arabian hospitals.	Alharbi, Jalal; Jackson, Debra; Usher, Kim	To examine the previously untested relationship between the level of compassion fatigue (CF) in critical care nurses and the rates of three nurse-sensitive indicators in four critical care units in hospitals in Saudi Arabia. CF can manifest in nurses who provide direct, intimate care to patients with different levels of illness including nurses working in specialty areas such as critical care whe…
205	Compassion Fatigue in Military Healthcare Teams	Owen, Regina Peterson; Wanzer, Linda	Since the onset of the Iraq war and Afghanistan conflicts, military healthcare teams have had increasing exposure to the traumatic effects of caring for wounded warriors, leading to a phenomenon termed compassion fatigue. The purpose of this integrative review was to develop a proposed definition for compassion fatigue in support of these teams. There is no current standardized formal definition,…
206	Compassion Fatigue in Nurses Providing Palliative Cancer Care and Coping Strategies to Prevent and Manage it	Pehlivan Sarıbudak, Tuğba	ABSTRACT Objectives End-of-life care for cancer patients is one of the most challenging experiences encountered by nurses. Cancer nurses providing end-of-life care may experience compassion fatigue due to prolonged exposure to the suffering and intense emotional reactions of patients, death and the dying, and grieving families. However, the development of resilience and effective coping skills ca…
207	Compassion Fatigue in Surgical Trainees	Seemann, Natashia M.; Karanicolas, Paul J.; Guttman, Matthew P.; Nathens, Avery B.; Tien, Homer C.; Ellis, Janet; Zaretsky, Ari; Gotlib Conn, Lesley	Objective Compassion fatigue (CF) is the profound sense of emotional exhaustion that care providers can experience as the result of helping others in distress. CF can contribute to burnout (BO), depression, and stress-related illness. While surgeons and surgical trainees may be at high risk for developing CF, it has not been adequately characterized or explored in this population. The objective o…
208	Compassion fatigue, presenteeism, Adverse Childhood Experiences (ACES), and resiliency levels of Doctor of Nursing Practice (DNP) students	Bouchard, Lindsay; Rainbow, Jessica	Background Doctor of Nursing Practice (DNP) students often experience challenges that can cause poor academic performance and attrition. Known threats to nurses' professional quality of life and patient care include compassion fatigue and presenteeism; it is not known how these phenomena carry over from prior nursing experience to DNP students' academic experiences and subsequent NP practice. Adv…
209	Compassion for Oneself and Others Protects the Mental Health of First Responders	McDonald M.A., Meckes S.J., Lancaster C.L.	Objectives: First responders are at elevated risk for psychological distress from frequent exposure to potentially traumatic events. Self-compassion may buffer against the negative impact of these stressors, and the potential emotional challenges of having high levels of compassion for others. However, little is known about the psychological impact of compassion in first responders. We examined h…
210	Compassion Meditation Training for Hospital Chaplain Residents: A Pilot Study	Ash M.J., Walker E.R., DiClemente R.J., Florian M.P., Palmer P.K., Wehrmeyer K., Negi L.T., Grant G.H., Raison C.L., Mascaro J.S.	This study examines the effectiveness of incorporating compassion meditation training into a clinical pastoral education (CPE) curriculum to enhance compassion satisfaction and reduce burnout among hospital chaplain residents. Specifically, a longitudinal, quasi-experimental design was used to examine the impact of Cognitively-Based Compassion Training (CBCT), a group-delivered compassion meditat…
211	Compassion satisfaction and fatigue: A cross-sectional survey of Australian intensive care nurses	Jakimowicz, Samantha; Perry, Lin; Lewis, Joanne	Background Compassion satisfaction and compassion fatigue influence nurses’ intention to stay or leave nursing. Identification of compassion satisfaction or fatigue in critical care nurses is important in this high turnover workforce. Objectives The aim of this study was to examine factors predicting and contributing to compassion satisfaction and compassion fatigue experienced by critical care n…
212	Compassion, Mindfulness, and the Happiness of Healthcare Workers	Benzo, Roberto P.; Kirsch, Janae L.; Nelson, Carlie	Context Decreased well-being of healthcare workers expressed as stress and decreased job satisfaction influences patient safety, patient satisfaction, and cost containment. Self-compassion has garnered recent attention due to its positive association with well-being and happiness. Discovering novel pathways to increase the well-being of healthcare workers is essential. Objective This study sought…
213	Complex interplay between moral distress and other risk factors of burnout in ICU professionals: findings from a cross-sectional survey study.	Kok, Niek; Van Gurp, Jelle; van der Hoeven, Johannes G.; Fuchs, Malaika; Hoedemaekers, Cornelia; Zegers, Marieke	Background Burnout threatens intensive care unit (ICU) professionals' capacity to provide high-quality care. Moral distress is previously considered a root cause of burnout, but there are other risk factors of burnout such as personality, work--life balance and culture. This study aimed to disentangle the associations of ICU professionals' moral distress and other risk factors with the components…
214	Computerised cognitive behaviour therapy (cCBT) as treatment for depression in primary care (REEACT trial): large scale pragmatic randomised controlled trial. [Miscellaneous Article]	Gilbody, Simon professor of psychological medicine and health services research 1 Littlewood, Elizabeth research fellow 1 Hewitt, Catherine professor of trials and statistics 2 Brierley, Gwen clinical research manager 3 Tharmanathan, Puvan research fellow 2 Araya, Ricardo professor of global mental health 4 Barkham, Michael professor of clinical psychology 5 Bower, Peter professor of health servi…	Study question: How effective is supported computerised cognitive behaviour therapy (cCBT) as an adjunct to usual primary care for adults with depression?, Methods: This was a pragmatic, multicentre, three arm, parallel randomised controlled trial with simple randomisation. Treatment allocation was not blinded. Participants were adults with symptoms of depression (score >=10 on nine item patient …
215	Conservation of resources theory in nurse burnout and patient safety.	Prapanjaroensin, Aoyjai; Patrician, Patricia A.; Vance, David E.	Aims To examine how the Conservation of Resources theory explains burnout in the nursing profession. Background Burnout, which is an accumulation of work-related mental stress in people-oriented occupations, has been an issue of concern for decades for healthcare workers, especially nurses. Yet, few studies have examined a unified theory that explains the aetiology, progression and consequences o…
216	Contemporary issues: Resilience training alone is an incomplete intervention	Taylor, Rosemary A.	Resilience training focuses on the individual to improve self-care, self-efficacy, and work/life balance with an aim to reduce burnout. However, the concept of resilience is complex and contextual, affected by the interplay between an individual and their environment. As such, any intervention to promote resilience in healthcare workers must recognize and address structural and organizational fac…
217	Contribution of a positive psychology-based conceptual framework in reducing physician burnout and improving well-being: a systematic review	Bazargan-Hejazi S., Shirazi A., Wang A., Shlobin N.A., Karunungan K., Shulman J., Marzio R., Ebrahim G., Shay W., Slavin S.	Background: The PERMA Model, as a positive psychology conceptual framework, has increased our understanding of the role of Positive emotion, Engagement, Relationships, Meaning, and Achievements in enhancing human potentials, performance and wellbeing. We aimed to assess the utility of PERMA as a multidimensional model of positive psychology in reducing physician burnout and improving their well-b…
218	Controlled clinical trial comparing the effectiveness of a mindfulness and self-compassion 4-session programme versus an 8-session programme to reduce work stress and burnout in family and community medicine physicians and nurses: MINDUUDD study protocol	Pérula-De Torres L.-A., Atalaya J.C.V.-M., García-Campayo J., Roldán-Villalobos A., Magallón-Botaya R., Bartolomé-Moreno C., Moreno-Martos H., Melús-Palazón E., Liétor-Villajos N., Valverde-Bolívar F.J., Hachem-Salas N., Rodríguez L.-A., Navarro-Gil M., Epstein R., Cabezón-Crespo A., Moreno C.M.-V., Vega R.A., Salguero A.F., López I.A., De Jesus Gonzalez Navarro T., Camacho A.S., The collaborativ…	Background: Health personnel are susceptible to high levels of work stress and burnout due to the psychological and emotional demands of their work, as well as to other aspects related to the organisation of that work. This paper describes the rationale and design of the MINDUUDD study, the aim of which is to evaluate the effectiveness of a mindfulness and self-compassion 4-session programme vers…
219	Coping and Caregiving: Leveraging Environmental Design to Moderate Stress Among Healthcare Workers in the Emergency Department Setting	Bosch, Sheila J.; Valipoor, Shabboo; Alakshendra, Abhinav; De Portu, Giuliano; Mohammadigorji, Soheyla; Rittenbacher, Dagmar; Black, Karla; Calienes, Elizabeth	Background: Due to exposure to overwhelming work stressors, approximately half of emergency department (ED) physicians and nurses experience burnout, leading to lower productivity, lower quality of care, higher risk of medical errors, higher rates of absenteeism, and eventually turnover. Growing evidence suggests that the physical environment can be leveraged to support healthcare workers’ well-b…
220	Coping mechanisms used by pharmacists to deal with stress, what is helpful and what is harmful?	Shahin, Wejdan; Issa, Sara; Jadooe, Marwah; Shmoae, Massara; Yelegin, Muhammed; Selvarajah, Sharmitha; Stupans, Ieva; Dunkley, Kay; Thrimawithana, Thilini	Background Australian pharmacists encountered increased stressors during the COVID-19 pandemic. This has raised questions regarding the effectiveness of the coping mechanisms used to manage this high work-related stress. Identifying useful and harmful coping mechanisms is critical for providing advice regarding addressing pharmacists' future work-related stress. Objectives This study aimed to exp…
221	Coping mediates the association between empathy and psychological distress among Japanese workers	Noda, Tomomi; Takahashi, Yusuke; Murai, Toshiya	Previous studies have demonstrated an association between low empathy and high psychological distress. However, few studies have explored the mediators of this association. The present study examined how coping mediates the effect of empathy on psychological distress. Participants were 1232 Japanese workers who completed a comprehensive coping scale comprising eight subscales. We conducted a cros…
222	Coping strategies as moderating factors to compassion fatigue among critical care nurses	Al Barmawi, Marwa A.; Subih, Maha; Salameh, Omar; Sayyah Yousef Sayyah, Najah; Shoqirat, Noordeen; Abdel‐Azeez Eid Abu Jebbeh, Raid	This study measured levels of compassion fatigue, burnout and satisfaction among critical care and emergency nurses. It investigated coping strategies as moderating factors and as predictors to levels of compassion fatigue. Using a cross–sectional design, this study was conducted on 228 (84.4%) out of 270 from four Jordanian hospitals. Nurses worked in different types of critical care units and e…
223	Coping strategies used by nurses during the COVID-19 pandemic: A narrative literature review.	Sehularo, Leepile A.; Molato, Boitumelo J.; Mokgaola, Isaac O.; Gause, Gopolang	Background: During the Coronavirus disease 2019 (COVID-19) pandemic, it is understandable that nurses are working under stressful conditions. A successful use of effective coping strategies during the COVID-19 pandemic will help nurses to manage stressful conditions. Aim: The objective of this narrative literature review was to explore and describe the coping strategies used by nurses during the …
224	Coping With Existential and Emotional Challenges: Development and Validation of the Self-Competence in Death Work Scale	Chan, Wallace Chi Ho; Tin, Agnes Fong; Wong, Karen Lok Yi	Context Palliative care professionals often are confronted by death in their work. They may experience challenges to self, such as aroused emotions and queries about life's meaningfulness. Assessing their level of “self-competence” in coping with these challenges is crucial in understanding their needs in death work. Objectives This study aims to develop and validate the Self-Competence in Death …
225	Coping, Cognitive Emotion Regulation, and Burnout in Long-Term Care Nursing Staff: A Preliminary Study	Bamonti, Patricia; Conti, Elizabeth; Cavanagh, Casey; Gerolimatos, Lindsay; Gregg, Jeffrey; Goulet, Carol; Pifer, Marisa; Edelstein, Barry	Direct care workers (e.g., certified nursing assistants [CNAs]) employed in long-term care (LTC) are particularly vulnerable to the experience of burnout, yet they have received relatively less research attention compared to Licensed Practical Nurses and Registered Nurses. Within the burnout literature, evidence suggests that the deployment of certain coping strategies influences levels of burnou…
226	Coronavirus stress and overeating: the role of anxiety and COVID-19 burnout	Wang R., Ye B., Wang P., Tang C., Yang Q.	Background: This study examined the role of anxiety and coronavirus disease 2019 (COVID-19) burnout in the relationship between coronavirus stress and overeating among Chinese college students during the COVID-19 pandemic. Methods: Chinese college students (N = 2926; Mage = 19.90, SD = 1.47, range = 18–25 years old; 54.34% female) completed self-reported online questionnaires regarding coronaviru…
227	Correction: Assessing the Efficacy of an Individualized Psychological Flexibility Skills Training Intervention App for Medical Student Burnout and Well-being: Protocol for a Randomized Controlled Trial	Ditton E, Knott B, Hodyl N, Horton G, Walker FR, Nilsson M.
228	Cost-effectiveness of Mindfulness-based Stress Reduction Versus Cognitive Behavioral Therapy or Usual Care Among Adults With Chronic Low Back Pain. [Miscellaneous Article]	Herman, Patricia M. ND, PhD * Anderson, Melissa L. MS + Sherman, Karen J. PhD +,++ Balderson, Benjamin H. PhD + Turner, Judith A. PhD [S],[P] Cherkin, Daniel C. PhD +,||,**	Study Design. Economic evaluation alongside a randomized trial of cognitive-behavioral therapy (CBT) and mindfulness-based stress reduction (MBSR) versus usual care alone (UC) for chronic low back pain (CLBP)., Objective. To determine 1-year cost-effectiveness of CBT and MBSR compared to 33 UC., Summary of Background Data. CLBP is expensive in terms of healthcare costs and lost productivity. Mind…
229	COVID-19 and mental disorders in healthcare Personnel: A novel framework to develop Personas from an online survey	Tauro, Emanuele; Gorini, Alessandra; Caglio, Chiara; Gabanelli, Paola; Caiani, Enrico Gianluca	Background In this paper we propose a novel framework for the definition of Personas for healthcare workers based on an online survey, with the aim of highlighting different levels of risk of developing mental disorders induced by COVID-19 and tailor psychological support interventions. Methods Data were gathered from Italian healthcare workers between April and May 2020. Information about socio-…
230	COVID-19 Outbreak Can Change the Job Burnout in Health Care Professionals	Liu X., Chen J., Wang D., Li X., Wang E., Jin Y., Ma Y., Yu C., Luo C., Zhang L., Liu C., Zhou Y., Yang L., Song J., Bai T., Hou X.	Background: The outbreak of COVID-19 in China was a sudden bio-disaster, which may bring a negative impact on the job burnout of health care professionals (HCPs). Objective: We aim to find out the association factors, especially those closely related to this outbreak, of job burnout in Chinese HCPs. Method: The cross-sectional survey about HCPs' job burnout based on a network platform was conduct…
231	COVID-19: An Organizational-theory-guided Holistic Self-caring and Resilience Project.	Barnett, Paras; Barnett, Michael; Borgueta, Elizabeth; Moreno, Janette V.; Watson, Jean	Purpose: In response to the coronavirus disease 2019 (COVID-19) global human caring crisis, this article describes an innovative, theory-guided, holistic practice project at a major academic medical center in Northern California. The purpose of this theory-guided COVID-19 project was to address the self-care needs of caregivers so they could better care for patients/families who are confronting d…
232	COVID-19-Related Health Literacy of School Leaders in Hong Kong: A Cross-Sectional Study	Lau S.S.S., Shum E.N.Y., Man J.O.T., Cheung E.T.H., Amoah P.A., Leung A.Y.M., Dadaczynski K., Okan O.	To date, we know little about COVID-19-related health literacy among school leaders, particularly in East Asia. The present study aimed to assess the level of COVID-19-related health literacy and associated factors (vaccine hesitancy, self-endangering behaviour, and work satisfaction) among school leaders in Hong Kong. A cross-sectional study of 259 school leaders was carried out during the COVID…
233	CPR to the Rescue!: An Interprofessional Pilot Program: Cultivating Practices for Resilience (CPR) Camp	Heath J., Walmsley L.A., Aker R.M., Ferrin S., Stone D., Norton J.C.	Purpose/Objectives The hCATS (health Colleges Advancing Team Skills) to CPR (Cultivating Practices for Resilience) Camp was an interprofessional pilot program to promote resilience, introduce strategies for coping with stress, cultivate compassion, and promote work-life balance to prevent burnout among health profession students, faculty, and healthcare professionals who team to provide patient c…
234	Creating a Comprehensive Pandemic Response to Decrease Hospitalist Burnout During COVID-19: Intervention vs Control Results in 2 Comparable Hospitals (HOSP-CPR)	James, Tricia T; Hudon, Robert; Merrick, Todd; Olson, Lisa; Hanes, Douglas; Scanlan, James M.	Background : Physician burnout increased during the COVID-19 pandemic. Objective: To evaluate the effectiveness of a multimodal workplace intervention designed to reduce hospitalist burnout. Design: Participants and setting: Our intervention group was composed of internal medicine hospitalists at Providence Portland Medical Center (64 providers including 58 physicians and 6 nurse practitioners). …
235	Creating a Holding Environment for Caregivers	Warren I.	The quality of care that families and infants receive during their time on the neonatal unit will be influenced by the well-being of the people who care for them. The emotional work of caring for infants and families in this demanding setting often goes unrecognized and can result in stress, burnout, and compassion fatigue, which in turn are a threat to the quality of care. Resilience and well-be…
236	Creating joy in the workplace	Jalilianhasanpour, Rozita; Asadollahi, Shadi; Yousem, David M.	Creating a joyful workplace is not the same as dealing with issues of stress, fatigue, burn-out, and resilience. It requires a proactive approach to augment feelings of worth, appreciation, and well-being in the members of the team. The sense that one is pursuing worthwhile, valuable activities requires a wholesale commitment to the mission, vision and values of the organization. These tenets are…
237	Critical care nursing workforce in crisis: A discussion paper examining contributing factors, the impact of the COVID‐19 pandemic and potential solutions.	Vogt, Katharina Sophie; Simms‐Ellis, Ruth; Grange, Angela; Griffiths, Megan Elizabeth; Coleman, Rebecca; Harrison, Reema; Shearman, Nathan; Horsfield, Claire; Budworth, Luke; Marran, Jayne; Johnson, Judith	Aims and Objectives: The critical care nursing workforce is in crisis, with one‐third of critical care nurses worldwide intending to leave their roles. This paper aimed to examine the problem from a wellbeing perspective, offering implications for research, and potential solutions for organisations. Design: Discursive/Position paper. Method: The discussion is based on the nursing and wellbeing li…
238	Cross-cultural adaptation of the SCORE survey and evaluation of the impact of Real-Time Random Safety Audits in organizational culture: A multicenter study	Sirgo G, Olona M, Martín-Delgado MC, Gordo F, Trenado J, García M, Bodí M.
239	Cross-Sectional Analysis of Burnout, Secondary Traumatic Stress, and Compassion Satisfaction Among Emergency Nurses in Southern California Working Through the COVID-19 Pandemic	Lopez, Jamie; Bindler, Ross J.; Lee, Jillian	Objective The purpose of this study was to assess burnout, secondary traumatic stress, and compassion satisfaction scores in emergency nurses after working through the COVID-19 pandemic using the Professional Quality of Life Scale version 5 and compare those scores with similar studies conducted before the pandemic. Methods A cross-sectional analysis of a descriptive survey including the Professi…
240	Cross-sectional survey of COVID-19-related impacts on mental health of nurses: occupational disruption, organisational preparedness, psychological harm, and moral distress.	Pascoe, Amy; Paul, Eldho; Willis, Karen; Smallwood, Natasha	Background: The COVID-19 pandemic has presented unprecedented levels of prolonged strain on healthcare systems and healthcare workers (HCWs) globally, with nurses at the forefront. Objectives: To describe types and prevalence of occupational disruptions and exposure to COVID-19, and their impacts on mental health, moral distress, coping strategies, and help-seeking behaviours of Australian nurses…
241	Cultivating emotional intelligence in child welfare professionals: A systematic scoping review	Perry M.A., Creavey K., Arthur E., Chance Humer J., Lundgren P.J., Rivera I.	Emotional intelligence (EI) refers to the ability to recognize and appropriately respond to emotions in oneself and others; these competencies include, but are not limited to, empathy, emotion regulation, reflective ability, self-awareness, and psychological flexibility. Such abilities are crucial to meaningful and effective child welfare work. Further, they are part of resilience and healthy cop…
242	Cultivating joy: Improving nurse resilience through use of a practice playbook	Koprowski, Kristen; Meyer, Diana; Stanfill, Teresa; Tivis, Laura J.	Purpose/aims The purpose of this study was to determine whether resiliency activities, compiled into a practice playbook designed for implementation by nurse leaders and self-initiation by clinical nurses, improves resilience in both the nurse leaders and direct care nurses who implement them. Background Evidence indicates strengthening nurse resilience increases well-being, protects against burn…
243	Cultivating Mindfulness to Promote Self-Care and Well-Being in Perioperative Nurses	Myers, Rachel E.	Nursing has long been regarded as a stress-filled profession; the perioperative environment in particular is considered especially challenging. Chronic stress and burnout may have detrimental effects not only on perioperative nurses but also on their coworkers, employers, and patients. Nurses often sacrifice their own needs to care for others. Nurses must first take care of themselves, however, t…
244	DEcrease STress through RESilience training for Students (DESTRESS) Study: Protocol for a randomized controlled trial nested in a longitudinal observational cohort study	Dijk, S.W.; Steijlen, O.F.M.; Kranenburg, L.W.; Rouwet, E.V.; Luik, A.I.; Bierbooms, A.E.; Kouwenhoven-Pasmooij, T.A.; Rizopoulos, D.; Swanson, S.A.; Hoogendijk, W.J.G.; Hunink, M.G.M.	Introduction Chronic stress and burnout are highly prevalent among academically trained healthcare professionals, negatively affecting their well-being and capacity to engage in their work. Resilience to stress develops early in one's career path, hence offering resilience training to university students in these professions is one approach to fostering well-being and mental health. The aim of th…
245	Decreased emotional reactivity after 3-month socio-affective but not attention- or meta-cognitive-based mental training: A randomized, controlled, longitudinal fMRI study	Favre, Pauline; Kanske, Philipp; Engen, Haakon; Singer, Tania	Meditation-based mental training interventions show physical and mental health benefits. However, it remains unclear how different types of mental practice affect emotion processing at both the neuronal and the behavioural level. In the context of the ReSource project, 332 participants underwent an fMRI scan while performing an emotion anticipation task before and after three 3-month training mod…
246	Decreasing Fear of Falling in Chronic Stroke Survivors Through Cognitive Behavior Therapy and Task-Oriented Training. [Article]	Liu, Tai-Wa MSc Ng, Gabriel Y.F. PhD Chung, Raymond C.K. PhD Ng, Shamay S.M. PhD	Background and Purpose-: Research has shown that balance training is effective for reducing the fear of falling in individuals with a history of stroke. In this study, we evaluated (1) whether cognitive behavior therapy could augment the beneficial effects of task-oriented balance training (TOBT) in reducing the fear of falling in chronic stroke survivors and (2) whether it could, in turn, reduce…
247	Decreasing Stress and Burnout in Nurses: Efficacy of Blended Learning With Stress Management and Resilience Training Program	Magtibay D.L., Chesak S.S., Coughlin K., Sood A.	Objective: The study's purpose was to assess efficacy of blended learning to decrease stress and burnout among nurses through use of the Stress Management and Resiliency Training (SMART) program. Background: Job-related stress in nurses leads to high rates of burnout, compromises patient care, and costs US healthcare organizations billions of dollars annually. Many mindfulness and resiliency prog…
248	Decreasing stress and supporting emotional well-being among senior nursing students: A pilot test of an evidence-based intervention	Beanlands, Heather; McCay, Elizabeth; Fredericks, Suzanne; Newman, Kristine; Rose, Donald; Santa Mina, Elaine; Schindel Martin, Lori; Schwind, Jasna; Sidani, Souraya; Aiello, Andria; Wang, Angel	Background Nursing students can experience stress related to their academic and practice experiences, which can have deleterious effects on physical and emotional well-being. Objectives To pilot test an evidence-based intervention, Dialectical Behavior Therapy-Skills Group, designed to promote emotional well-being among nursing students. Design A single group, pre-posttest design, mixed-method ap…
249	Depression in healthcare workers: Results from the nationwide AMADEUS survey	Fond, Guillaume; Fernandes, Sara; Lucas, Guillaume; Greenberg, Neil; Boyer, Laurent	Background There is now a wealth of evidence showing that work is a major determinant of physical and mental health. Recent studies have suggested increased rates of depression in healthcare workers (HCWs) in the context of the Covid-19 pandemic, with direct impact on care quality and productivity. Aim To determine the rate of clinical depression in a national sample of HCWs in France during the …
250	Designing a resilience program for critical care nurses	Mealer M., Hodapp R., Conrad D., Dimidjian S., Rothbaum B.O., Moss M.	Background: Workplace stress can affect job satisfaction, increase staff turnover and hospital costs, and reduce quality of patient care. Highly resilient nurses adapt to stress and use a variety of skills to cope effectively. Objective: To gain data on a mindfulnessbased cognitive therapy resilience intervention for intensive care unit nurses to see if the intervention program would be feasible …
251	Designing a Resilience Program for Critical Care Nurses.	Mealer, Meredith; Hodapp, Rachel; Conrad, David; Dimidjian, Sona; Rothbaum, Barbara O.; Moss, Marc	Background: Workplace stress can affect job satisfaction, increase staff turnover and hospital costs, and reduce quality of patient care. Highly resilient nurses adapt to stress and use a variety of skills to cope effectively. Objective: To gain data on a mindfulnessbased cognitive therapy resilience intervention for intensive care unit nurses to see if the intervention program would be feasible …
252	Designing a Yoga Intervention Program to Improve Well-Being for Physician Trainees: Challenges and Lessons Learned	Hoffert M., Kerr H., Hegab S., Whitehouse S., Kokas M., Maclean L., Van Harn M.G., Baker-Genaw K.	Well-being activities may help to counteract physician burnout. Yoga is known to enhance well-being, but there are few studies of yoga as an intervention for physicians in training. This prospective methodology-development study aimed to explore how to establish a yoga-based well-being intervention for physician trainees in a large urban training hospital. We aimed to identify factors that contri…
253	Determinants and prevalence of burnout in emergency nurses: A systematic review of 25 years of research.	Adriaenssens, Jef; De Gucht, Véronique; Maes, Stan	Background: Burnout is an important problem in health care professionals and is associated with a decrease in occupational well-being and an increase in absenteeism, turnover and illness. Nurses are found to be vulnerable to burnout, but emergency nurses are even more so, since emergency nursing is characterized by unpredictability, overcrowding and continuous confrontation with a broad range of …
254	Determinants of Burnout Among Transplant Surgeons: A National Survey in the United States	Jesse, M.T.; Abouljoud, M.; Eshelman, A.	Burnout is a response to chronic strain within the workplace characterized by feelings of inefficacy (reduced personal accomplishment), cynicism (depersonalization) and emotional exhaustion. The purpose of this study was to report prevalence and explore organizational and interpersonal contributors of burnout in transplant surgeons. We performed a national cross-sectional survey of 218 transplant…
255	Determinants of emotional exhaustion among nursing workforce in urban Ghana: a cross-sectional study	Poku, Collins Atta; Donkor, Ernestina; Naab, Florence	Background: The subject of emotional exhaustion organisations has become important because of the emerging trends in employment and its associated challenges. Unhealthy practice environment is a major threat in the incidence of emotional exhaustion among nurses; and any organisational culture that do not support its personnel has huge burnout costs. The study aimed at assessing rate of emotional …
256	Determinants of emotional exhaustion among nursing workforce in urban Ghana: a cross-sectional study.	Poku, Collins Atta; Donkor, Ernestina; Naab, Florence	Background: The subject of emotional exhaustion organisations has become important because of the emerging trends in employment and its associated challenges. Unhealthy practice environment is a major threat in the incidence of emotional exhaustion among nurses; and any organisational culture that do not support its personnel has huge burnout costs. The study aimed at assessing rate of emotional …
257	Determination of burnout, life satisfaction, and stress coping styles of parents with disabled children.	Çalışkan, Zehra; Evgin, Derya; Caner, Nuray; Kaplan, Bahriye; Özyurt, Gonca	Purpose: This study determined problems, fatigue, life satisfaction, family stress, and coping strategies of families who had a disabled child and the relationships between them. Design and Methods: This descriptive and cross‐sectional study conducted with 191 parents of children with disabilities. Findings: As the life satisfaction of childcare providers increased, their emotional exhaustion dec…
258	Determining levels of nurse burnout during the COVID-19 pandemic and Lebanon's political and financial collapse.	Clinton, Michael; Bou-Karroum, Karen; Doumit, Myrna Abdullah; Richa, Nathalie; Alameddine, Mohamad	Background: The COVID-19 pandemic compounded political and financial pressures on the nursing workforce in Lebanon. The government resigned in October 2019 in response to the popular uprising that called for an end to corruption and economic mismanagement 5 months before the first COVID-19 case appeared in the country. The continuing crises and the added stress of COVID-19 has increased the risk …
259	Developing an Intervention and Evaluation Model of Outdoor Therapy for Employee Burnout: Unraveling the Interplay Between Context, Processes, and Outcomes	Pijpker R., Veen E.J., Vaandrager L., Koelen M., Bauer G.F.	Background: Burnout is a major societal issue adversely affecting employees’ health and performance, which over time results in high sick leave costs for organizations. Traditional rehabilitation therapies show suboptimal effects on reducing burnout and the return-to-work process. Based on the health-promoting effects of nature, taking clients outdoors into nature is increasingly being used as a …
260	Developing and nurturing a community practice clinical network for community children's nurses in Wales	Dunlop, Sue; Maunder, Eryl Zac	Working as a children's community nurse (CCN), especially in remote and rural locations, can evoke feelings of professional isolation. Humans are by nature ‘social animals’ and the consequences of feeling isolated, and coping with distances, adverse weather and risky situations, could mean that nurses choose to work instead in more familiar and comfortable environments. This can affect retention …
261	Development and Implementation of a Brief Healthcare Professional Support Program Based in Gratitude, Mindfulness, Self-compassion, and Empathy.	Victorson, David; Sauer, Christina; Horowitz, Bruriah; Wolf-Beadle, Julie	Supplemental digital content is available in the text. OBJECTIVE: To highlight the development, implementation, and initial findings of a brief healthcare professional support program called "GRACE." BACKGROUND: Healthcare professionals face significant work-related stressors that when left unmanaged can negatively affect their overall well-being and contribute to burnout. METHODS: Over a 2-year …
262	Development and Validation of a Brief Measure of Self-Management Competence: The Self-Management Self-Test (SMST)	Wehmeier PM, Fox T, Doerr JM, Schnierer N, Bender M, Nater UM.
263	Development of a Symptom Management Intervention: Qualitative Feedback From Advanced Lung Cancer Patients and Their Family Caregivers. [Article]	Mosher, Catherine E. PhD Ott, Mary A. MD Hanna, Nasser MD Jalal, Shadia I. MD Champion, Victoria L. PhD, RN, FAAN	Background: Little is known about cancer patient and family caregiver preferences for the content and format of nonpharmacologic interventions. Revising interventions based on patient and caregiver feedback before implementation may improve intervention feasibility and acceptability, especially in the context of advanced-stage cancer., Objectives: The aim of the study was to obtain feedback from …
264	Development of the Assessment of Belief Conflict in Relationship-14 (ABCR-14)	Kyougoku M., Teraoka M., Masuda N., Ooura M., Abe Y.	Purpose: Nurses and other healthcare workers frequently experience belief conflict, one of the most important, new stress-related problems in both academic and clinical fields. Methods: In this study, using a sample of 1,683 nursing practitioners, we developed The Assessment of Belief Conflict in Relationship-14 (ABCR-14), a new scale that assesses belief conflict in the healthcare field. Standar…
265	Diagnosis, Therapy and Follow-Up of Diabetes Mellitus in Children and Adolescents	Holder M., Kapellen T., Ziegler R., Bürger-Büsing J., Danne T., Dost A., Holl R.W., Holterhus P.-M., Karges B., Kordonouri O., Lange K., Müller S., Raile K., Schweizer R., Von Sengbusch S., Stachow R., Wagner V., Wiegand S., Neu A.	[No abstract available]
266	Diastolic Blood Pressure and Intensive Blood Pressure Control on Cognitive Outcomes: Insights From the SPRINT MIND Trial. [Article]	Jiang, Chao ,* Li, Sitong ,* Wang, Yufeng Lai, Yiwei Bai, Yu Zhao, Manlin He, Liu Kong, Yu Guo, Xueyuan Li, Songnan Liu, Nian Jiang, Chenxi Tang, Ribo Sang, Caihua Long, Deyong Du, Xin Dong, Jianzeng Anderson, Craig S. Ma, Changsheng	Background: The potential benefits or harms of intensive systolic blood pressure (BP) control on cognitive function and cerebral blood flow in individuals with low diastolic blood pressure (DBP) remain unclear., Methods: We conducted a post hoc analysis of the SPRINT MIND (Systolic Blood Pressure Intervention Trial Memory and Cognition in Decreased Hypertension) that randomly assigned hypertensiv…
267	Differences in burnout prevalence between clinical professionals and biomedical scientists in an academic medical centre: a cross-sectional survey	Messias, Erick; Gathright, Molly M; Freeman, Emily S; Flynn, Victoria; Atkinson, Timothy; Thrush, Carol R; Clardy, James A; Thapa, Purushottam	ObjectiveTo determine the prevalence and associated factors for personal, work-related and patient/client-related burnout in clinical professionals and biomedical scientists in academic medicine.DesignPrevalence survey using the Copenhagen Burnout Inventory.SettingMid-size academic health centre.ParticipantsClinical providers (n=6489) and biomedical scientists (n=248) were invited to complete the…
268	Difficulties Faced by General Surgery Residents. A Qualitative Systematic Review	Yaow, Clyve Yu Leon; Mok, Hao Ting; Ng, Cheng Han; Devi, M Kamala; Iyer, Shridhar; Chong, Choon Seng	Background General surgery residency training is academically rigorous, taxing and involves complex operative procedures. These trainings are synonymous with alarming burnout rates, high incidence of mistreatment reports and lower job satisfaction. Moreover, the established association between residents’ levels of well-being and their capacity for empathy and patient care, emphasises the urgency …
269	Digital solutions and the future of recovery after critical illness. [Miscellaneous Article]	Rose, Louise a Cox, Christopher E. b	Purpose of review: Digital technologies may address known physical and psychological barriers to recovery experienced by intensive care survivors following hospital discharge and provide solutions to care fragmentation and unmet needs. The review highlights recent examples of digital technologies designed to support recovery of survivors of critically illness., Recent findings: Despite proliferat…
270	Dimensions of the Burnout Measure: Relationships with shame- and guilt-proneness in neonatal intensive care unit nurses	Barr, Peter	Background Burnout in neonatal intensive care unit (NICU) nurses has been correlated with personality proneness to shame. However, the structural validities of the one-factor Burnout Measure (BM) and the two-factor Personal Feelings Questionnaire-2 (PFQ-2) used to assess burnout and shame-proneness, respectively, in these nurses were not evaluated. Objectives The aim of the study was (i) to perfo…
271	Dispositional mindfulness mediates the relationships of parental attachment to posttraumatic stress disorder and academic burnout in adolescents following the Yancheng tornado	An Y., Yuan G., Liu Z., Zhou Y., Xu W.	Background: Previous studies have shown that parental attachment is associated with low severity of posttraumatic stress disorder (PTSD) and low academic burnout in individuals who have experienced traumatic events. Objective: The present study investigated the ways in which parental attachment is related to PTSD symptoms and academic burnout in Chinese traumatized adolescents by considering the …
272	Distress and Coping Self-Efficacy in Inpatient Oncology Nurses.	Wahlberg, Lara; Nirenberg, Anita; Capezuti, Elizabeth	Purpose/Objectives: To examine distress and coping self-efficacy in inpatient oncology nurses. Design: Cross-sectional survey design. Setting: Oncology Nursing Society (ONS) chapter meetings and Hunter-Bellevue School of Nursing, both in New York, New York, as well as social media. Sample: 163 oncology nurses who work with an inpatient adult population. Methods: Participants were recruited throug…
273	Do Mindfulness and Self-Compassion Predict Burnout in Pediatric Residents?	Kemper K.J., McClafferty H., Wilson P.M., Serwint J.R., Batra M., Mahan J.D., Schubert C.J., Staples B.B., Schwartz A.	Purpose Burnout symptoms are common among health professionals. Gaps remain in understanding both the stability of burnout and compassion over time and relationships among burnout, self-compassion, stress, and mindfulness in pediatric residents. Method The authors conducted a prospective cohort study of residents at 31 U.S. residency programs affiliated with the Pediatric Resident Burnout-Resilie…
274	Does a Preoperative Cognitive-Behavioral Intervention Affect Disability, Pain Behavior, Pain, and Return to Work the First Year After Lumbar Spinal Fusion Surgery?. [Miscellaneous Article]	Rolving, Nanna PT, MHSc * Nielsen, Claus Vinther MD, PhD + Christensen, Finn Bjarke MD, DMSc ++ Holm, Randi MD [S] Bunger, Cody Eric MD, DMSc ++ Oestergaard, Lisa Gregersen OT, PhD *	Study Design. A randomized clinical trial including 90 patients., Objective. To examine the effect of a preoperative cognitive-behavioral intervention (CBT) for patients undergoing lumbar spinal fusion (LSF) surgery., Summary of Background Data. Few published studies have looked at the potential of rehabilitation to improve outcomes after LSF. Rehabilitation programs using CBT are recommended. Fu…
275	Does perceived organization support moderates the relationships between work frustration and burnout among intensive care unit nurses? A cross-sectional survey.	Yanbei, Ren; Dongdong, Ma; Yun, Liu; Ning, Wu; Fengping, Qin	Background: Intensive care unit (ICU) nurses are at high risk of burnout and warranting attention. Existing literature found that work frustration was related to burnout, whilst perceived organization support influenced the association of work frustration with burnout. The purpose of this study was to investigate the relationship of work frustration and burnout among ICU nurses, and to examine th…
276	Does self-compassion mitigate the relationship between burnout and barriers to compassion? A cross-sectional quantitative study of 799 nurses	Dev, Vinayak; Fernando, Antonio T.; Lim, Anecita Gigi; Consedine, Nathan S.	Background Burnout has numerous negative consequences for nurses, potentially impairing their ability to deliver compassionate patient care. However, the association between burnout and compassion and, more specifically, barriers to compassion in medicine is unclear. This article evaluates the associations between burnout and barriers to compassion and examines whether dispositional self-compassi…
277	Does the intervention of mindfulness reduce levels of burnout and compassion fatigue and increase resilience in pre-registration students? A pilot study	Clarkson M., Heads G., Hodgson D., Probst H.	Introduction: In the current clinical working environment it is important that therapeutic radiography students are fully prepared not just clinically but emotionally for a working professional life. Mindfulness has shown promise, as a self-care strategy, in the improvement of burnout, resilience and compassion fatigue in other professions; however, it has not been used with therapeutic radiograp…
278	Does waterfall aerosol influence mucosal immunity and chronic stress? A randomized controlled clinical trial	Grafetstätter C., Gaisberger M., Prossegger J., Ritter M., Kolarž P., Pichler C., Thalhamer J., Hartl A.	Background: The specific microclimate of alpine waterfalls with high levels of ionized water aerosols has been suggested to trigger beneficial immunological and psychological effects. In the present three-armed randomized controlled clinical study, we focused on effects on (i) immunological reagibility, on (ii) physiological stress responses, and on (iii) stress-related psychological parameters. …
279	Don't Just Survive, Thrive: Understanding How Acute Psychiatric Nurses Develop Resilience	Prosser, Steven James; Metzger, Michael; Gulbransen, Kristen	With one in five Canadians estimated to experience mental illness, retention of registered nurses in the acute psychiatric hospital setting becomes a pressing issue. The key for these nurses to survive and potentially even thrive in practice has been identified as resilience. From interviews with four registered nurses, maintaining a “vast” perspective, becoming an “expert” of self, clarifying “b…
280	Drivers of Burnout Among Critical Care Providers: A Multicenter Mixed-Methods Study	Mehta, Anuj B.; Lockhart, Steven; Reed, Kathryne; Griesmer, Christine; Glasgow, Russell E.; Moss, Marc; Douglas, Ivor S.; Morris, Megan A.	Background Critical care practitioners have some of the highest levels of burnout in health care. Research Question What are key drivers of burnout across the multidisciplinary ICU team? Study Design and Methods We conducted a multicenter mixed-methods cohort study in ICUs at three diverse hospitals. We recruited physicians, nurses, respiratory therapists, and other staff members who worked prima…
281	Drivers of distress and well-being amongst pediatric surgeons	Rialon, Kristy L.; Mueller, Claudia; Ottosen, Madelene; Weintraub, Andrea S.; Coakley, Brian; Brandt, Mary L.; Heiss, Kurt; Berman, Loren	Introduction Although pediatric surgeons have lower rates of burnout compared to other surgical subspecialists, they still struggle with work-home conflict, depersonalization, and emotional exhaustion. Prior surveys have measured career satisfaction and burnout, but none have identified factors that contribute to physician well-being or provided potential solutions. Methods Members of the America…
282	Dual-Task Walking Capacity Mediates Tai Ji Quan Impact on Physical and Cognitive Function. [Miscellaneous Article]	LI, FUZHONG 1 HARMER, PETER 2 CHOU, LI-SHAN 3	Purpose: Emerging evidence indicates exercise training improves mobility and cognition and reduces falls in older adults, but underlying mechanisms are not well understood. This study tested the hypothesis that change in dual-task walking capacity mediates the positive effect of Tai Ji Quan and multimodal exercise on physical performance, activity confidence, global cognition, and falls among com…
283	Early Mobilization After Stroke Is Not Associated With Cognitive Outcome: Findings From AVERT. [Article]	Cumming, Toby B. PhD Bernhardt, Julie PhD Lowe, Danielle BSc Collier, Janice PhD Dewey, Helen PhD Langhorne, Peter PhD Thrift, Amanda G. PhD Green, Ashleigh MSc Mohanraj, Rajkumar MSc Kramer, Sharon F. MSc Churilov, Leonid PhD Linden, Thomas PhD on behalf of the AVERT Trial Collaboration group	Background and Purpose-: We aimed to determine whether early mobilization after stroke affects subsequent cognitive function., Methods-: AVERT (A Very Early Rehabilitation Trial) was an international, 56-site, phase 3 randomized controlled trial, conducted from 2006 to 2015. Participants were included if they were aged 18+, presented within 24 hours of stroke, and satisfied physiological limits f…
284	Economic Evaluation: A Randomized Pragmatic Trial of a Primary Care-based Cognitive Behavioral Intervention for Adults Receiving Long-term Opioids for Chronic Pain. [Article]	Smith, David H. PhD, RPh * O'Keeffe-Rosetti, Maureen MS * Leo, Michael C. PhD * Mayhew, Meghan MPH * Benes, Lindsay PhD, RN, CNS *,+ Bonifay, Allison MA, LPC * Deyo, Richard A. MD, MPH ++ Elder, Charles R. MD, MPH * Keefe, Francis J. PhD [S] McMullen, Carmit PhD * Owen-Smith, Ashli PhD, SM [//],[P] Trinacty, Connie M. PhD # Vollmer, William M. PhD * DeBar, Lynn PhD, MPH **	Background: Chronic pain is prevalent and costly; cost-effective nonpharmacological approaches that reduce pain and improve patient functioning are needed., Objective: Report the incremental cost-effectiveness ratio (ICER), compared with usual care, of cognitive behavioral therapy aimed at improving functioning and pain among patients with chronic pain on long-term opioid treatment., Design: Econ…
285	Educational intervention versus mindfulness-based intervention for ICU nurses with occupational burnout: A parallel, controlled trial	Xie, Caixia; Zeng, Yanli; Lv, Yu; Li, Xinyu; Xiao, Jingrong; Hu, Xiuying	Background Nurses in the intensive care unit have a high incidence of occupational burnout, which has a serious adverse impact on their physical and mental health. It is imperative, therefore, to explore interventions, especially those that may enhance individual coping resources. Mindfulness has been proven to be one such effective resource. The purpose of this study was to explore the effect of…
286	Effect and Acceptability of Mindfulness-Based Stress Reduction Program on Patients With Elevated Blood Pressure or Hypertension: A Meta-Analysis of Randomized Controlled Trials. [Article]	Lee, Eric K.P. Yeung, Nelson C.Y. Xu, Zijun Zhang, Dexing Yu, Chun-Pong Wong, Samuel Y.S.	The mindfulness-based stress reduction program (MBSR) may reduce blood pressure (BP) in patients with hypertension or elevated BP. However, some important parameters (such as asleep BP) have not been investigated in previous reviews, and a well-conducted meta-analysis is lacking. This meta-analysis investigates the effect and acceptability of MBSR on patients with elevated BP or hypertension. Rel…
287	Effect evaluation of two types of dementia-specific case conferences in German nursing homes (FallDem) using a stepped-wedge design: Study protocol for a randomized controlled trial	Reuther S., Holle D., Buscher I., Dortmann O., Müller R., Bartholomeyczik S., Halek M.	Background: Case conferences for people with dementia and challenging behaviors (e.g., apathy) are recommended as useful tools that enable staff in nursing homes to understand the behavior of people with this type of disease. Understanding peoples' behaviors is the basis for the initiation of targeted interventions to improve the quality of care for people with dementia. Furthermore, case confere…
288	Effect of a 24-Month Physical Activity Intervention vs Health Education on Cognitive Outcomes in Sedentary Older Adults: The LIFE Randomized Trial. [Article]	Sink, Kaycee M. MD; MAS 1 Espeland, Mark A. PhD 2 Castro, Cynthia M. PhD 3 Church, Timothy MD; PhD; MPH 4 Cohen, Ron PhD 5 Dodson, John A. MD 6 Guralnik, Jack MD; PhD 7 Hendrie, Hugh C. MB; ChB; DSc 8 Jennings, Janine PhD 9 Katula, Jeffery PhD; MA 10 Lopez, Oscar L. MD 11 McDermott, Mary M. MD 12,13 Pahor, Marco MD 5 Reid, Kieran F. PhD; MPH 14 Rushing, Julia MS 2 Verghese, Joe MBBS 15 Rapp, Step…	Importance: Epidemiological evidence suggests that physical activity benefits cognition, but results from randomized trials are limited and mixed., Objective: To determine whether a 24-month physical activity program results in better cognitive function, lower risk of mild cognitive impairment (MCI) or dementia, or both, compared with a health education program., Design, Setting, and Participants…
289	Effect of a Brief Mindfulness-Based Program on Stress in Health Care Professionals at a US Biomedical Research Hospital: A Randomized Clinical Trial	Ameli R., Sinaii N., West C.P., Luna M.J., Panahi S., Zoosman M., Rusch H.L., Berger A.	Importance: Stress among health care professionals is well documented. The use of mindfulness-based interventions to reduce stress has shown promising results; however, the time commitment of typical programs can be a barrier to successful implementation in health care settings. Objective: To determine the efficacy and feasibility of a brief mindfulness-based program to reduce stress during work …
290	Effect of a Compassion Fatigue Resiliency Program on Nurse Managers' Professional Quality of Life, Stress, and Resilience: A Mixed-Methods Study.	Sarıbudak, Tuğba Pehlivan; Güner, Perihan; Çepni, Berrin	Background: Compassion fatigue, stress, and burnout have an adverse impact on nurse managers. Purpose: To evaluate the impact of a compassion fatigue resiliency program on nurse managers and to obtain their views of the program. Methods: This mixed-methods study was conducted with 16 nurse managers. The compassion fatigue resiliency program was implemented; compassion fatigue, compassion satisfac…
291	Effect of a Web-Based Guided Self-help Intervention for Prevention of Major Depression in Adults With Subthreshold Depression: A Randomized Clinical Trial. [Article]	Buntrock, Claudia MSc Ebert, David Daniel PhD Lehr, Dirk PhD Smit, Filip PhD Riper, Heleen PhD Berking, Matthias PhD Cuijpers, Pim PhD	Importance: Evidence-based treatments for major depressive disorder (MDD) are not very successful in improving functional and health outcomes. Attention has increasingly been focused on the prevention of MDD., Objective: To evaluate the effectiveness of a web-based guided self-help intervention for the prevention of MDD., Design, Setting, and Participants: Two-group randomized clinical trial cond…
292	Effect of an Intensive Mindful Practice Workshop on Patient-Centered Compassionate Care, Clinician Well-Being, Work Engagement, and Teamwork	Epstein R.M., Marshall F., Sanders M., Krasner M.S.	Introduction:Mindfulness-based interventions for health professionals have been linked to improvements in burnout, well-being, empathy, communication, patient-centered care, and patient safety, but the optimal formats and intensity of training have been difficult to determine because of the paucity of studies and the heterogeneity of programs. A 4-days residential "Mindful Practice" workshop for …
293	Effect of an Online Mindfulness-Based Stress Reduction Intervention on Postpandemic Era Nurses' Subjective Well-being, Job Burnout, and Psychological Adaptation	Liu L., Tian L., Jiang J., Zhang Y., Chi X., Liu W., Zhao Y.-H., Sun P.	This study explores the effects of an online mindfulness-based stress reduction intervention on postpandemic era nurses' subjective well-being, job burnout, and psychological adaptation. Previous studies on the psychological adaptability of nurses mainly focused on investigation rather than intervention. Ninety nurses were randomly classified into an intervention or control group. The interventio…
294	Effect of an Online Mindfulness-Based Stress Reduction Intervention on Postpandemic Era Nurses' Subjective Well-being, Job Burnout, and Psychological Adaptation.	LiHua Liu; Li Tian; Jing Jiang; Yanqi Zhang; Xinyu Chi; Weike Liu; Yun-Hua Zhao; Ping Sun	This study explores the effects of an online mindfulness-based stress reduction intervention on postpandemic era nurses' subjective well-being, job burnout, and psychological adaptation. Previous studies on the psychological adaptability of nurses mainly focused on investigation rather than intervention. Ninety nurses were randomly classified into an intervention or control group. The interventio…
295	Effect of Emotional Freedom Technique Applied to Patients Before Laparoscopic Cholecystectomy on Surgical Fear and Anxiety: A Randomized Controlled Trial	Menevşe, Şeymanur; Yayla, Ayşegül	Purpose No studies have investigated the effect of the Emotional Freedom Technique (EFT) on the surgical fears and anxieties of patients before laparoscopic cholecystectomy. This study aimed to determine the effect of EFT on patients' surgical fears and anxieties before laparoscopic cholecystectomy. Design The research was conducted using a pretest, post-test, and randomized controlled experiment…
296	Effect of Laughter Therapy on Mood Disturbances, Pain, and Burnout in Terminally Ill Cancer Patients and Family Caregivers. [Article]	Moon, Hee PhD, RN Journ, Songjah MSN, RN Lee, Seonah PhD, RN	Background: Humor has been commonly used in palliative care and identified as a coping strategy of palliative care patients and family caregivers. However, the use of humor or laughter in palliative care settings is still limited., Objective: The aim of this study was to examine the effect of laughter therapy involving spontaneous laughter on mood disturbances and pain in terminally ill patients …
297	Effect of Mindfulness-Based Stress Reduction Training on Health Care Worker Safety: A Randomized Waitlist Controlled Trial. [Article]	Valley, Morgan Anne MPH, PhD Stallones, Lorann MPH, PhD	Objective: The study assessed the impact of mindfulness training on occupational safety of hospital health care workers., Methods: The study used a randomized waitlist-controlled trial design to test the effect of an 8-week mindfulness-based stress reduction (MBSR) course on self-reported health care worker safety outcomes, measured at baseline, postintervention, and 6 months later., Results: Twe…
298	Effect of Mindfulness-Based Stress Reduction vs Cognitive Behavioral Therapy or Usual Care on Back Pain and Functional Limitations in Adults With Chronic Low Back Pain: A Randomized Clinical Trial. [Article]	Cherkin, Daniel C. PhD Sherman, Karen J. PhD Balderson, Benjamin H. PhD Cook, Andrea J. PhD Anderson, Melissa L. MS Hawkes, Rene J. BS Hansen, Kelly E. BS Turner, Judith A. PhD	Importance: Mindfulness-based stress reduction (MBSR) has not been rigorously evaluated for young and middle-aged adults with chronic low back pain., Objective: To evaluate the effectiveness for chronic low back pain of MBSR vs cognitive behavioral therapy (CBT) or usual care., Design, Setting, and Participants: Randomized, interviewer-blind, clinical trial in an integrated health care system in …
299	Effect of personal and work stress on burnout, job satisfaction and general health of hospital nurses in South Africa	Khamisa, Natasha; Peltzer, Karl; Ilic, Dragan; Oldenburg, Brian	The majority of studies to date have focused on the effects of work stress in the nursing environment, with the effect of personal stress in nursing being less explored. This study sought to determine whether personal stress is a more significant predictor of burnout, job satisfaction and general health than work stress. Of the 1200 nurses randomly selected to participate in the study, 895 agreed…
300	Effect of rational-emotive adult education intervention on burnout symptoms among primary school teachers in Southeast Nigeria	Nwabuko L.O., Eze G.C., Eneh E.C., Okechukwu A.E., Udom I.E.	Objective: To determine the effect of a rational-emotive adult education intervention (REAEI) on burnout symptoms among primary school teachers in Southeast Nigeria. Methods: Primary school teachers with burnout symptoms were randomised to treatment or control condition. Treatment was a 16-week REAEI programme delivered in 32 group therapeutic sessions. The Teachers’ Burnout Inventory (TBI) score…
301	Effective coping strategies utilised by medical students for mental health disorders during undergraduate medical education-a scoping review	Sattar, Kamran; Yusoff, Muhamad Saiful Bahri; Arifin, Wan Nor; Yasin, Mohd Azhar Mohd; Nor, Mohd Zarawi Mat	Background: Coping denotes cognitive, emotional and behavioural struggles to tackle a troubled person-environment association. Therefore, coping strategies (CSs) are vital for mental well-being. Widespread research studies have explored this domain, targeting caregivers, nurses, physicians and medical teachers, but limited research has been done to explore the common CSs utilised by medical stude…
302	Effective Holistic Approaches to Reducing Nurse Stress and Burnout during COVID-19	Pagador F., Barone M., Manoukian M., Xu W., Kim L.	Background:Prolonged exposure to work-related stress can lead to nurse burnout, potentiating clinical and medication errors and low-quality patient care. Holistic approaches (such as mindfulness training, "zen rooms," and massage chairs, among others) have been shown to reduce nurses' anxiety, stress, and burnout.Purpose:To evaluate the use of "serenity lounges" (dedicated rooms where nurses can …
303	Effective Holistic Approaches to Reducing Nurse Stress and Burnout During COVID-19.	Pagador, Florida; Barone, Melanie; Manoukian, Mana; Xu, Wenrui; Kim, Linda	Background: Prolonged exposure to work-related stress can lead to nurse burnout, potentiating clinical and medication errors and low-quality patient care. Holistic approaches (such as mindfulness training, "zen rooms," and massage chairs, among others) have been shown to reduce nurses' anxiety, stress, and burnout. Purpose: To evaluate the use of "serenity lounges" (dedicated rooms where nurses c…
304	Effective Holistic Approaches to Reducing Nurse Stress and Burnout During COVID-19. [Miscellaneous Article]	Pagador, Florida MSN, CMSRN Barone, Melanie MSN, CNML Manoukian, Mana MSN, RN, AGCNS-BC Xu, Wenrui MPH Kim, Linda PhD, MSN, RN, PHN, CPHQ	Background: Prolonged exposure to work-related stress can lead to nurse burnout, potentiating clinical and medication errors and low-quality patient care. Holistic approaches (such as mindfulness training, "zen rooms," and massage chairs, among others) have been shown to reduce nurses' anxiety, stress, and burnout., Purpose: To evaluate the use of "serenity lounges" (dedicated rooms where nurses …
305	Effectiveness and Cost-effectiveness of Online Brief Mindfulness-based Cognitive Therapy for the Improvement of Productivity in the Workplace: Study Protocol for a Randomized Controlled Trial	Sado M., Yamada M., Ninomiya A., Nagaoka M., Goto N., Koreki A., Nakagawa A., Segal Z., Mimura M.	Background: Numerous studies have demonstrated the effectiveness of mindfulness-based programs (MBPs) among both clinical and nonclinical populations. These data document positive impacts in the workplace, including reducing perceived stress and burnout and increasing well-being. However, the effectiveness for productivity, which is of most interest to managers and administrators, is still unclea…
306	Effectiveness of a Mindful Compassion Care Program in reducing burnout and psychological distress amongst frontline hospital nurses during the COVID-19 pandemic: a study protocol for a randomized controlled trial	Bodini L., Bonetto C., Cheli S., Del Piccolo L., Rimondini M., Rossi A., Carta A., Porru S., Amaddeo F., Lasalvia A.	Background: Recent studies have shown that nurses have been more affected by the COVID-19 pandemic than any other group of hospital workers in terms of anxiety, depression, and burnout. Several clinical studies had previously demonstrated the effectiveness of mindfulness and compassion interventions in reducing burnout and emotional distress amongst healthcare professionals. Methods and analysis:…
307	Effectiveness of a mindfulness-based intervention on oncology nurses’ burnout and compassion fatigue symptoms: A non-randomized study	Duarte, Joana; Pinto-Gouveia, José	Background Job stress and burnout are highly frequent in healthcare professionals, and prevalence in nurses can be as high as 40%. Mindfulness-based interventions have been shown to be effective in reducing stress and increasing well-being in a wide range of populations and contexts. However, controlled studies with healthcare professionals, and especially nurses, are scarce. Objectives, design a…
308	Effectiveness of a One Day Self-Compassion Training for Pediatric Nurses' Resilience.	Franco, Phoebe Long; Christie, LeeAnn M.	Resilience is a critical skill for nurses and other healthcare professionals, especially during the COVID-19 pandemic, yet few nurses receive training that promotes emotional awareness and regulation, resilience, and self-compassion. The purpose of this study was to understand if attending a one-day workshop format of the Self Compassion for Healthcare Communities (SCHC) program would improve ped…
309	Effectiveness of a Staff Resilience Program in a Pediatric Intensive Care Unit	Flanders, Stacy; Hampton, Debra; Missi, Pam; Ipsan, Charlotte; Gruebbel, Cis	Background Compassion fatigue (CF) and secondary traumatic stress (STS) is prevalent in intensive care nurses, especially in pediatric intensive care nurses (PICU). CF, which includes STS and burnout, leads to reduced employee engagement and nursing turnover. Purpose The purpose of this project was to evaluate the impact of a staff resilience program on nursing turnover, employee engagement and c…
310	Effectiveness of Acceptance and Commitment Therapy (ACT) in Professional Dementia Caregivers Burnout.	Montaner, Xavier; Tárrega, Salomé; Pulgarin, Melodie; Moix, Jenny	To implement and assess the efficacy of a 6-week Acceptance and Commitment Therapy intervention to reduce anxiety and burnout in healthcare professionals working with dementia, and to increase their psychological flexibility and life satisfaction. A total of 105 workers from the CSSV Ricard Fortuny Hospital were randomly assigned to an intervention group (Acceptance and Commitment Therapy) or a w…
311	Effectiveness of educational program using printed educational material on care burden distress among staff of residential aged care facilities without medical specialists and/or registered nurses: Cluster quasi-randomization study	Fukuda K., Terada S., Hashimoto M., Ukai K., Kumagai R., Suzuki M., Nagaya M., Yoshida M., Hattori H., Murotani K., Toba K.	Aim: Behavioral and psychological symptoms of dementia are an important source of distress for caregivers. The aim of the present study was to evaluate the effectiveness of educational intervention using printed educational material for reducing distress induced by behavioral and psychological symptoms of dementia among caregivers working at facilities without medical specialists and/or registere…
312	Effectiveness of interventions to reduce emergency department staff occupational stress and/or burnout
313	Effectiveness of Mindfulness Intervention in Reducing Stress and Burnout for Mental Health Professionals in Singapore	Suyi, Yang; Meredith, Pamela; Khan, Asaduzzaman	Introduction Stress and burnout have been shown to be a concern among mental health professionals in several countries including Singapore, and can affect quality of care and staff turnover. The aim of this study was to examine the effectiveness of a mindfulness program in increasing mindfulness and compassion, and reducing stress and burnout, among mental health professionals in Singapore. Metho…
314	Effectiveness of mindfulness-based interventions on burnout and self-compassion among critical care nurses caring for patients with COVID-19: a quasi-experimental study	Othman S.Y., Hassan N.I., Mohamed A.M.	Background: Workloads in intensive care units (ICUs) have increased and extremely challenging ethical dilemmas were generated by the coronavirus disease 2019 (COVID-19) pandemic. ICU nurses experience high-stress levels and burnout worldwide. Egyptian studies on the effectiveness of mindfulness-based intervention (MBI) among ICU nurses are limited, although MBI has been shown to reduce stress and…
315	Effectiveness of the Stand More AT (SMArT) Work intervention: cluster randomised controlled trial. [Miscellaneous Article]	Edwardson, Charlotte L associate professor in physical activity, sedentary behaviour, and health 1,2 Yates, Tom reader in physical activity, sedentary behaviour, and health 1,2 Biddle, Stuart J H professor of physical activity and health 3 Davies, Melanie J professor of diabetes medicine 1,2,4 Dunstan, David W head of the physical activity laboratory at Baker Heart and Diabetes Institute 6,7,8,9,…	Objectives: To evaluate the impact of a multicomponent intervention (Stand More AT (SMArT) Work) designed to reduce sitting time on short (three months), medium (six months), and longer term (12 months) changes in occupational, daily, and prolonged sitting, standing, and physical activity, and physical, psychological, and work related health., Design: Cluster two arm randomised controlled trial.,…
316	Effects of a brief interpersonal mindfulness program embedded in a psychiatric nursing practicum: A controlled pilot study	Yagi, Sudaros Rongmuang; Napa, Wilai; Awirutworakul, Tantawan; Ittasakul, Pichai; Yagi, Nobumori; Hartelius, Glenn	Background Nursing school is a stressful environment that demands high performance both professionally and academically. Interpersonal mindfulness training has shown promise for its stress-reducing capacity in other contexts; however, few descriptions or tests of this method in nursing training settings exist in the literature. Purpose This pilot study examined effects of a brief interpersonal mi…
317	Effects of a mindfulness-based programme on the health- and work-related quality of life of healthcare professionals	Cascales-Pérez M.L., Ferrer-Cascales R., Fernández-Alcántara M., Cabañero-Martínez M.J.	Background and Objectives: The objective of mindfulness-based stress reduction (MBSR) programmes is to promote awareness of the present moment without judging, evaluating or reacting to the different thoughts or emotions that may arise. Development of these abilities appears especially important for healthcare professionals. The objective of this study was to evaluate the effectiveness and medium…
318	Effects of a Mindfulness-Based Stress Reduction Program on Stress, Depression, and Psychological Well-being in Patients With Cancer: A Single-Blinded Randomized Controlled Trial. [Article]	Yildirim, Dilek PhD, RN Ciris Yildiz, Cennet PhD, RN Ozdemir, Ferda Akyuz PhD, RN Harman Ozdogan, Merve MSc, RN Can, Gulbeyaz PhD, RN	Background: A mindfulness-based stress reduction program combined with music therapy is one of the interventions designed to help patients cope with stress and depression., Objective: The aim of this study was to examine the effects of an online mindfulness-based stress reduction program combined with music therapy on stress, depression, and psychological well-being in adult patients with cancer.…
319	Effects of a practical training programme on burnout among professional caregivers in a care home for older adults with dementia: a pilot study	Briones-Peralta M.Á., Pardo-García I., Escribano-Sotos F.	Aim: As the number of persons with dementia has increased so has the need for both specialized care and long-term care centres. Professional caregivers working in these centres encounter specific problems, including stress, burnout, and feelings of dissatisfaction, each which can affect the quality of care. Due to the nature of their work, they are more likely to experience stress, which may lead…
320	Effects of a process-based cognitive training intervention for patients with stress-related exhaustion	Gavelin HM, Boraxbekk CJ, Stenlund T, Järvholm LS, Neely AS.
321	Effects of a short residential thermal spa program to prevent work-related stress/burnout on stress biomarkers: the ThermStress proof of concept study	Dutheil F., Chaplais E., Vilmant A., Lanoir D., Courteix D., Duche P., Abergel A., Pfabigan D.M., Han S., Mondillon L., Vallet G.T., Mermillod M., Boudet G., Obert P., Izem O., Boirie Y., Pereira B., Lesage F.-X.	Objective: Work-related stress is a public health issue. Stress has multiple physical and psychological consequences, the most serious of which are increased mortality and cardiovascular morbidity. The ThermStress protocol was designed to offer a short residential thermal spa program for work-related stress prevention that is compatible with a professional context. Methods: Participants will be 5…
322	Effects of a training program in medical hypnosis on burnout in anesthesiologists and other healthcare providers: A survey study	Boselli, Emmanuel; Cuna, Jérémy; Bernard, Franck; Delaunay, Laurent; Virot, Claude	Objective To determine whether the participation to a medical hypnosis training program reduces the levels of burnout in healthcare providers. Design Survey study. Settings Study conducted from 2014 to 2018 using the MBI-HSS questionnaire assessing three dimensions of burnout: emotional exhaustion (EE), depersonalization (DP) and personal accomplishment (PA). Participants Healthcare providers in …
323	Effects of Acupuncture and Acupressure on Burnout in Health Care Workers: A Randomized Trial	Afrasiabi J., McCarty R., Hayakawa J., Barrows J., Lee K., Plouffe N., Schomberg J.	Background: Health care workers face occupational stressors that may lead to burnout and secondary traumatic stress. Strategies to mitigate the negative psychological impact on frontline workers are urgently needed. Objective: The purpose of this study was to evaluate the effect of auricular acupuncture or acupressure, as compared with ear massage, on anxiety, burnout, and caring capacity in heal…
324	Effects of Brief Communication Skills Training for Workers Based on the Principles of Cognitive Behavioral Therapy: A Randomized Controlled Trial. [Article]	Sasaki, Norio MD Somemura, Hironori PhD Nakamura, Saki PhD Yamamoto, Megumi PhD Isojima, Manabu MD Shinmei, Issei PhD Horikoshi, Masaru PhD Tanaka, Katsutoshi PhD	Objective: Stimulating communication is an important workplace issue. We investigated the effects of a brief communication skills training (CST) program based on the principles of cognitive behavioral therapy (CBT)., Methods: A randomized controlled trial was conducted on 206 white-collar workers. The intervention group underwent a 2-hour CST group training conducted by an occupational physician.…
325	Effects of Cognitive Training and Exergaming in Pediatric Cancer Survivors-A Randomized Clinical Trial. [Article]	BENZING, VALENTIN 1,2,3 SPITZHUTTL, JANINE 3,4 SIEGWART, VALERIE 2,3 SCHMID, JURG 1 GROTZER, MICHAEL 5 HEINKS, THEDA 3 ROEBERS, CLAUDIA M. 4 STEINLIN, MAJA 3 LEIBUNDGUT, KURT 2 SCHMIDT, MIRKO 1 EVERTS, REGULA 2,3	Purpose: Although most pediatric cancer patients survive, those who undergo anticancer treatments like chemotherapy and/or radiotherapy are at a high risk for late effects, such as cognitive deficits. To counteract these deficits, feasible and effective interventions are needed. The aim of this study was to compare the effects of working memory training, exergaming, and a wait-list control condit…
326	Effects of holy name meditation on the quality of life of hospital middle manager nurses in korea: A 6-month follow-up	Yong J.S.J., Park J.F.J., Park Y., Lee H., Lee G., Rim S.	Background: Nurses experience poor quality of life due to workload and role stress. In this study, a spirituality-based intervention was administered to nurse managers. Method: A total of 45 nurse managers participated in the study; 24 were assigned to the experimental group, and 21 were assigned to a control group. The Holy Name Meditation Program was provided solely to the experimental group. P…
327	Effects of Mediterranean Diet or Mindfulness-Based Stress Reduction on Prevention of Small-for-Gestational Age Birth Weights in Newborns Born to At-Risk Pregnant Individuals: The IMPACT BCN Randomized Clinical Trial. [Article]	Crovetto, Francesca MD; PhD 1,2 Crispi, Fatima MD; PhD 1,2 Casas, Rosa PhD 3,4 Martin-Asuero, Andres PhD 5 Borras, Roger MSc 6,7 Vieta, Eduard MD; PhD 7,8 Estruch, Ramon MD; PhD 3,4 Gratacos, Eduard MD; PhD 1,2	Importance: Being born small for gestational age (SGA) is a leading cause of perinatal morbidity and mortality with no effective prevention or therapy. Maternal suboptimal nutrition and high stress levels have been associated with poor fetal growth and adverse pregnancy outcomes., Objective: To investigate whether structured interventions based on a Mediterranean diet or mindfulness-based stress …
328	Effects of Mindfulness Training and Exercise on Cognitive Function in Older Adults: A Randomized Clinical Trial. [Article]	Lenze, Eric J. MD 1 Voegtle, Michelle 1 Miller, J. Philip AB 2 Ances, Beau M. MD 3 Balota, David A. PhD 4 Barch, Deanna PhD 4,5 Depp, Colin A. PhD 6,7 Diniz, Breno Satler MD; PhD 8 Eyler, Lisa T. PhD 6,7 Foster, Erin R. PhD 3,5 Gettinger, Torie R. PhD 1 Head, Denise PhD 4,9 Hershey, Tamara PhD 3,5,9 Klein, Samuel MD 10 Nichols, Jeanne F. PhD 11 Nicol, Ginger E. MD 1 Nishino, Tomoyuki MS 5 Patters…	Importance: Episodic memory and executive function are essential aspects of cognitive functioning that decline with aging. This decline may be ameliorable with lifestyle interventions., Objective: To determine whether mindfulness-based stress reduction (MBSR), exercise, or a combination of both improve cognitive function in older adults., Design, Setting, and Participants: This 2 x 2 factorial ra…
329	Effects of mindfulness training on perceived stress, self-compassion, and self-reflection of primary care physicians: A mixed-methods study	Wietmarschen H.V., Tjaden B., Vliet M.V., Battjes-Fries M., Jong M.	Background: Primary care physicians are subjected to a high workload, which can lead to stress and a high incidence of burnout. A mindfulness training course was developed and implemented for primary care physicians to better cope with stress and improve job functioning. Aim: To gain insight into the effects of the mindfulness training on perceived stress, self-compassion, and self-reflection of …
330	Effects of mindfulness, coping styles and resilience on job retention and burnout in caregivers supporting aggressive adults with developmental disabilities	Nevill R.E., Havercamp S.M.	Background: Considering the growing body of studies investigating the effects of mindfulness-based interventions on caregivers supporting people with developmental disabilities, the current study aimed to explore the role that the cognitive processes of mindfulness, coping style and resilience played in predicting caregiver retention and burnout among a sample of direct support professionals work…
331	Effects of Mindfulness-Based Interventions on Self-compassion in Health Care Professionals: a Meta-analysis	Wasson R.S., Barratt C., O’Brien W.H.	Objectives: Health care professionals have elevated rates of burnout and compassion fatigue which are correlated with poorer quality of life and patient care, and inversely correlated with self-compassion. Primary studies have evaluated the extent to which mindfulness-based interventions increase self-compassion with contradictory findings. A meta-analytic review of the literature was conducted t…
332	Effects of Mindfulness-Based Stress Reduction on Health and Social Care Education: a Cohort-Controlled Study	Lo H.H.M., Ngai S., Yam K.	Objectives: Mindfulness practice has been recommended as part of health and social care education and training because of its potential benefits in fostering clinical skills and attitudes, increasing self-care, and reducing the effect of stress in education and occupation. The objectives of this study were to evaluate the effects of a mindfulness-based stress reduction (MBSR) program on stress, p…
333	Effects of mobile mindfulness on emergency department work stress: A randomised controlled trial	Xu H., Eley R., Kynoch K., Tuckett A.	Objective: High-occupational stress among ED staff has a detrimental impact on both staff wellness and patient care. The objective of the study is to determine whether 4 weeks of smartphone app-guided mindfulness practice reduces stress levels of ED staff. Methods: This two-arm randomised controlled trial was conducted in two Australian EDs in 2019–2020. Eligible participants were randomly assign…
334	Effects of music therapy on occupational stress and burn-out risk of operating room staff	Kacem I., Kahloul M., El Arem S., Ayachi S., Hafsia M., Maoua M., Ben Othmane M., El Maalel O., Hmida W., Bouallague O., Ben Abdessalem K., Naija W., Mrizek N.	The operating theatre staff is exposed to various constraints such as excessive working hours, severe medical conditions and dreadful consequences in case of malpractice. These working conditions may lead to high and chronic levels of stress, which can interfere with medical staff well-being and patients quality of care. The aim of this study is toassess the impact of music therapy on stress leve…
335	Effects of Physical Activity on Poststroke Cognitive Function: A Meta-Analysis of Randomized Controlled Trials. [Article]	Oberlin, Lauren E. MS Waiwood, Aashna M. BS Cumming, Toby B. PhD Marsland, Anna L. PhD Bernhardt, Julie PhD Erickson, Kirk I. PhD	Background and Purpose-: Despite the social, health, and economic burdens associated with cognitive impairment poststroke, there is considerable uncertainty about the types of interventions that might preserve or restore cognitive abilities. The objective of this systematic review and meta-analysis was to evaluate the effects of physical activity (PA) training on cognitive function poststroke and…
336	Effects of virtual reality immersive training with computerized cognitive training on cognitive function and activities of daily living performance in patients with acute stage stroke: A preliminary randomized controlled trial. [Article]	Cho, Dong-Rae OT, MSc a Lee, Sang-Heon OT, PhD b,*	Objective: The purpose of this study was to investigate the impact of virtual reality immersive training with computerized cognitive training on the cognitive function and activity of daily living in patients with acute stroke., Method: We included 42 patients with acute stage stroke from C hospital in Sungnam from May, 2017 to September, 2017. The patients were randomly selected and divided into…
337	Effects of Yoga and Mindfulness Programs on Self-Compassion in Medical Professionals during the COVID-19 Pandemic: An Intervention Study	Miyoshi T., Ida H., Nishimura Y., Ako S., Otsuka F.	Stress among healthcare workers (HCWs) increased during the coronavirus disease 2019 pandemic. We aimed to determine whether a yoga and mindfulness program could alleviate burnout and other psychological and physical distress in HCWs, and how this might affect their empathy for patients. A weekly one-hour yoga and mindfulness program was conducted for three months in 2021. Participants were 18 co…
338	Efficacy and Safety of Cannabidiol plus Standard Care vs Standard Care Alone for the Treatment of Emotional Exhaustion and Burnout among Frontline Health Care Workers during the COVID-19 Pandemic: A Randomized Clinical Trial	Crippa J.A.S., Zuardi A.W., Guimarães F.S., Campos A.C., De Lima Osório F., Loureiro S.R., Dos Santos R.G., Souza J.D.S., Ushirohira J.M., Pacheco J.C., Ferreira R.R., Mancini Costa K.C., Scomparin D.S., Scarante F.F., Pires-Dos-Santos I., Mechoulam R., Kapczinski F., Fonseca B.A.L., Esposito D.L.A., Pereira-Lima K., Sen S., Andraus M.H., Hallak J.E.C.	Importance: Frontline health care professionals who work with patients with COVID-19 have an increased incidence of burnout symptoms. Cannabidiol (CBD) has anxiolytic and antidepressant properties and may be capable of reducing emotional exhaustion and burnout symptoms. Objective: To investigate the safety and efficacy of CBD therapy for the reduction of emotional exhaustion and burnout symptoms …
339	Efficacy of an Internet-based intervention for job stress and burnout among medical professionals: Study protocol for a randomized controlled trial	Smoktunowicz E., Lesnierowska M., Cieslak R., Carlbring P., Andersson G.	Background: Medical professionals are at high risk of job stress and burnout. Research shows that work-related stress can be reduced through enhancing psychological resources, in particular, self-efficacy and perceived social support. These psychological resources can operate either individually or sequentially: in line with the cultivation hypothesis, self-efficacy precedes and cultivates percei…
340	Efficacy of Aromatherapy at Relieving the Work-Related Stress of Nursing Staff from Various Hospital Departments during COVID-19	Hung C.-L., Lin Y.-L., Chou C.-M., Wang C.-J.	This study aimed to evaluate the efficacy of aromatherapy in relieving the stress of nursing staff working in different departments during COVID-19. A total of 26 nursing staff from Taiwan were recruited for this study. Bergamot essential oil was diffused for over a four-week period in four different hospital departments. We assessed heart rate variability indicators, Nurse Stress Checklist, and …
341	E-Health Psychological Intervention for COVID-19 Healthcare Workers: Protocol for its Implementation and Evaluation	Dominguez-Rodriguez A., Martínez-Arriaga R.J., Herdoiza-Arroyo P.E., Bautista-Valerio E., de la Rosa-Gómez A., Castellanos Vargas R.O., Lacomba-Trejo L., Mateu-Mollá J., Lupercio Ramírez M.D.J., Figueroa González J.A., Ramírez Martínez F.R.	(1) Background: Healthcare workers have been affected by the COVID-19 pandemic. Digital interventions have been carried out that have been effective with this population; however, few have been reported in Latin America. Our aim is to describe the components and methods to evaluate the feasibility and utility of an online multi-component psychological intervention for healthcare workers in Mexico…
342	Eight Ways Nurses Can Manage a Burnt-Out Leader	Squellati, Robin; Zangaro, George A.	Health professionals, including nurses, are vulnerable to burnout, which occurs when chronic stress is not managed. COVID-19 led to nurses working in stressful environments, and being required to work mandatory overtime. The result was an increase in burnout. Nurses exhibited physical, psychological, emotional, and behavioral signs of burnout. There are several ways that nurses can mitigate the s…
343	Embedding Mindfulness-Based Resiliency Curricula Into Surgical Training to Combat Resident Burnout and Improve Wellbeing	Kao L.S., Diller M.L.	Surgery residents are at a higher-than-average risk of burnout syndrome, which is characterized by emotional exhaustion, depersonalization, and a sense of ineffectiveness. This risk of burnout can translate to increased stress and distress in trainees, poor performance, as well as worse patient outcomes. Therefore, developing and implementing burnout reduction strategies that are feasible, accept…
344	Emergency Nursing Workforce, Burnout, and Job Turnover in the United States: A National Sample Survey Analysis	Norful, Allison A.; Cato, Kenrick; Chang, Bernard P.; Amberson, Taryn; Castner, Jessica	Introduction Few studies have examined emergency nurses who have left their job to better understand the reason behind job turnover. It also remains unclear whether emergency nurses differ from other nurses regarding burnout and job turnover reasons. Our study aimed to test differences in reasons for turnover or not currently working between emergency nurses and other nurses; and ascertain factor…
345	Emotional Labor Strategies, Stress, and Burnout Among Hospital Nurses: A Path Analysis	Kim, Ji‐Soo	This study aimed to examine the associations among emotional labor strategies, stress from emotional labor, and burnout in nurses. We employed a descriptive cross‐sectional design. Data were collected from May to November 2018 in South Korea using structured questionnaires. Participants were 303 nurses from 27 hospitals, who were recruited by convenience sampling. Emotional labor strategies (surf…
346	Emotional Labour and Wellbeing: What Protects Nurses?	Kinman, Gail; Leggetter, Sandra	Although compassionate care has wide-ranging benefits for patients, it can be emotionally demanding for healthcare staff. This may be a particular problem for those with little experience in a caring role. This study utilises the job demands-resources model to examine links between "emotional labour" and emotional exhaustion in student nurses. In line with the triple-match principle-whereby inter…
347	Emotional regulation training for intensive and critical care nurses	Kharatzadeh, Hamid; Alavi, Mousa; Mohammadi, Abolfazl; Visentin, Denis; Cleary, Michelle	Professional quality of life is related to psychological well‐being for nurses with implications for quality patient care. This study evaluated the effectiveness of emotional regulation training on depression, anxiety and stress, and professional quality of life for intensive and critical care nurses. In this experimental comparison trial, 60 intensive and critical care nurses were randomly assig…
348	Emotional regulation training for intensive and critical care nurses.	Kharatzadeh, Hamid; Alavi, Mousa; Mohammadi, Abolfazl; Visentin, Denis; Cleary, Michelle	Professional quality of life is related to psychological well‐being for nurses with implications for quality patient care. This study evaluated the effectiveness of emotional regulation training on depression, anxiety and stress, and professional quality of life for intensive and critical care nurses. In this experimental comparison trial, 60 intensive and critical care nurses were randomly assig…
349	Empathy and feelings of guilt experienced by nurses: A cross-sectional study of their role in burnout and compassion fatigue symptoms	Duarte, Joana; Pinto-Gouveia, José	Aims The main goal of this study was to explore the relationships between empathy, empathy-based pathogenic guilt and professional quality of life (burnout and compassion fatigue). We aim to test a model in which we hypothesize that when empathic feelings are related to pathogenic guilt, burnout and compassion fatigue symptoms may be increased. Background Empathy is at the core of nursing practic…
350	Empowering Bereaved Parents Through the Development of a Comprehensive Bereavement Program	Snaman, Jennifer M.; Kaye, Erica C.; Levine, Deena R.; Cochran, Brittany; Wilcox, Robin; Sparrow, Charlene K.; Noyes, Nancy; Clark, Lisa; Avery, Wendy; Baker, Justin N.	Parents who experience the loss of a child have unique and valuable insights into the grief journey and can help health care providers identify key components intrinsic to the development, implementation, and maintenance of a comprehensive bereavement program. The bereavement program at St. Jude Children's Research Hospital was developed by pediatric palliative care experts in collaboration with …
351	Enhanced Stress Resilience Training in Surgeons: Iterative Adaptation and Biopsychosocial Effects in 2 Small Randomized Trials. [Miscellaneous Article]	Lebares, Carter C. MD * Coaston, Troy N. BS * Delucchi, Kevin L. PhD + Guvva, Ekaterina V. BS * Shen, Wen T. MD * Staffaroni, Adam M. PhD ++ Kramer, Joel H. PsyD ++ Epel, Elissa S. PhD +,[P] Hecht, Frederick M. MD [S],[P] Ascher, Nancy L. MD, PhD * Harris, Hobart W. MD, MPH * Cole, Steven W. PhD ||	Objective: To determine the effects of ESRT (an iteratively adapted and tailored MBI) on perceived stress, executive cognitive function, psychosocial well-being (ie, burnout, mindfulness), and pro-inflammatory gene expression in surgical (ESRT-1) and mixed specialty (ESRT-2) PGY-1 volunteers., Summary of Background and Data: Tailored MBIs have proven beneficial in multiple high-stress and high-pe…
352	Enhancing Clinical Support and Collaboration through Creation of a Standardized Critical Event Debrief Process	Faron, Susan; Hiner, Jacqueline B.; Hiner, Jacqueline B.	Poster Presentation Purpose for the Program Obstetric‐related critical events are self‐defined, often unexpected, traumatic events with the potential to involve multiple staff members that result in strong emotional responses for which usual coping mechanisms may be ineffective. Health care professionals are trained to clinically respond to patient‐related events; however, they may not have the r…
353	Enhancing the Biopsychosocial Approach to Perioperative Care: A Pilot Randomized Trial of the Perioperative Pain Self-management (PePS) Intervention. [Miscellaneous Article]	Hadlandsmyth, Katherine PhD *,+,++ Conrad, Mandy PhD *,[S],[P] Steffensmeier, Kenda Stewart PhD + Van Tiem, Jennifer PhD + Obrecht, Ashlie MS *,[S] Cullen, Joseph J. MD, FACS || Vander Weg, Mark W. PhD *,+,**	Objective: The current study aimed to pilot the PePS intervention, based on principles of cognitive behavioral therapy (CBT), to determine feasibility and preliminary efficacy for preventing chronic pain and long-term opioid use., Summary Background Data: Surgery can precipitate the development of both chronic pain and long-term opioid use. CBT can reduce distress and improve functioning among pa…
354	Ethical conflict in nursing: A concept analysis	Liu, Yuanfei; Wang, Xueqing; Wang, Zhaochen; Zhang, Yuping; Jin, Jingfen	The purpose of this paper was to clarify the concept of ethical conflict in nursing and highlight the importance of tackling this issue. Ethical conflict is on the rise in the nursing context. It is associated with the compromise of nurses' well‐being and patient care. However, there is no thorough conceptual understanding of this concept. Concept analysis. Databases (PubMed, PsycINFO, CINAHL, Sc…
355	Evaluating the Effectiveness of a Brief Mindful Self-Care and Resiliency (MSCR) Intervention for Nurses: a Controlled Trial	Slatyer, Susan; Craigie, Mark; Heritage, Brody; Davis, Sue; Rees, Clare	It has been well documented that workplace stress can have a negative impact on nurse well-being and productivity, and can result in the syndrome of compassion fatigue, which is comprised of secondary traumatic stress and burnout. Identifying effective and practical workplace interventions to help improve nurse resilience to prevent compassion fatigue is therefore a high priority. This study tria…
356	Evaluating the Effectiveness of a One-Week Multimodal Prevention Program for Slowing down and Stress Reduction Performed in a German Health Resort: Results of a Randomized Controlled Trial	Kus S., Immich G., Oberhauser C., Frisch D., Schuh A.	Background: Effective concepts are required to overcome the negative impact of daily stressful overwhelming. We investigated the effectiveness of a 1-week multimodal program for stress reduction. Methods: We performed a randomized controlled trial including adults with above-average stress level. The intervention consisted of health coaching, relaxation, physical activity, and balneotherapeutic e…
357	Evaluating the Facilitating Attuned Interactions (FAN) approach: Vicarious Trauma, professional Burnout, and reflective practice	Hazen, Katherine P.; Carlson, Matthew W.; Hatton-Bowers, Holly; Fessinger, Melanie B.; Cole-Mossman, Jennie; Bahm, Jamie; Hauptman, Kelli; Brank, Eve M.; Gilkerson, Linda	Background This evaluation examined the use of the Facilitated Attuned Interaction (FAN) approach to reflective practice among child welfare and early childhood professionals working with vulnerable children and families. Objective The aims of the current evaluation were to test (a) the role of vicarious trauma in predicting professional burnout, (b) the effect of reflective practice quality in d…
358	Evaluating the Outcomes of a Web-Based Stress Management Program for Nurses and Nursing Assistants	Dutton S., Kozachik S.L.	Objective: The purpose of this quality improvement project was to determine the utilization, satisfaction, and effect of a web-based stress management program for nurses and nursing assistants (NAs). Methods: This quality improvement project provided BREATHE, a web-based stress management program that consisted of six modules that describe, identify, and help nurses manage stress for 31 nurses an…
359	Evaluation of a Meditation Intervention to Reduce the Effects of Stressors Associated With Compassion Fatigue Among Nurses	Hevezi J.A.	Purpose of Study: This pilot study evaluated whether short (less than 10 minutes) structured meditations decrease compassion fatigue and improve compassion satisfaction in oncology nurses. Design of Study: A nonrandomized, pre-post intervention study. Methods Used: Participants used specific meditations designed to establish a sense of calm, relaxation, and self-compassion 5 days a week for 4 wee…
360	Evaluation of a Meditation Intervention to Reduce the Effects of Stressors Associated With Compassion Fatigue Among Nurses.	Hevezi, Julie A.	Purpose of Study: This pilot study evaluated whether short (less than 10 minutes) structured meditations decrease compassion fatigue and improve compassion satisfaction in oncology nurses. Design of Study: A nonrandomized, pre-post intervention study. Methods Used: Participants used specific meditations designed to establish a sense of calm, relaxation, and self-compassion 5 days a week for 4 wee…
361	Evaluation of compassion fatigue and compassion satisfaction among emergency nurses in Jordan: A cross-sectional study	Subih, Maha; Salem, Hana; Al Omari, Domam	Background Nurses working in emergency departments are overworked and exposed to frequent stressors over time, leading to compassion fatigue, burnout, and secondary traumatic stress. Aims This study aimed to assess the levels of compassion fatigue and compassion satisfaction, and examine the relationship of these two variables with specific demographic, health-related, and work-related factors am…
362	Evaluation of Coping Strategies among Students with Type D Personality	Sumin A.N., Prokashko I.Yu., Shcheglova A.V.	Objective: Personality type D may be associated with a predisposition to develop stress under external adverse influences, for example, in the COVID-19 pandemic. Likewise, type D personality is associated with higher burnout levels; thus, it may contribute to the development of diseases symptoms. The current study was designed to examine the coping strategies in young healthy persons with persona…
363	Evaluation of mindfulness-based cognitive therapy for life and a cognitive behavioural therapy stress-management workshop to improve healthcare staff stress: Study protocol for two randomised controlled trials	Strauss C., Gu J., Pitman N., Chapman C., Kuyken W., Whittington A.	Background: Healthcare workers experience higher levels of work-related stress and higher rates of sickness absence than workers in other sectors. Psychological approaches have potential in providing healthcare workers with the knowledge and skills to recognise stress and to manage stress effectively. The strongest evidence for effectiveness in reducing stress in the workplace is for stress-manag…
364	Evaluation of psychological impact of COVID-19 on anesthesiology residents in the United States	Guran, Elyse; Yan, Manshu; Ho, Derek; Vandse, Rashmi	The aim of our study was to evaluate the impact of COVID-19 on the mental health of in-training anesthesiology residents in the United States. A link containing validated survey tools including the Depression-Anxiety-Stress-Scale (DASS-21), the Abbreviated Maslach Burnout Inventory (aMBI), and the Brief Resilient Coping Scale (BRCS) along with questions related to work environment, and additional…
365	Evidence-based interventions that promote resident wellness from the Council of Emergency Residency directors	Parsons M., Bailitz J., Chung A.S., Mannix A., Battaglioli N., Clinton M., Gottlieb M.	Initiatives for addressing resident wellness are a recent requirement of the Accreditation Council for Graduate Medical Education in response to high rates of resident burnout nationally. We review the literature on wellness and burnout in residency education with a focus on assessment, individual-level interventions, and systemic or organizational interventions. © 2020 Parsons et al.
366	Evidence-Based vs Informal Suicide Training: Nurse Confidence and Comfort With Suicidal Patient Care.	Muehlenkamp, Jennifer J.; Grande, Nicholas; Talbott, Marcie	Emergency nurses are on the front line of patient care for suicidal persons, yet many nurses report feeling unprepared to effectively manage suicidal patients owing to a lack of suicide-specific training. The purpose of this study was to examine the suicide-specific training experiences of emergency nurses and evaluate how training relates to burnout, confidence, and comfort working with suicidal…
367	Examining burnout profiles in relation to health and well-being in the Veterans Health Administration employee population	Schult T.M., Mohr D.C., Osatuke K.	The goals of this paper were twofold: (a) To provide a population overview of burnout profiles by occupation in a large, health care sector employee population and (b) to investigate how burnout profiles relate to self-reported health behaviours, chronic conditions, and absenteeism. Burnout profiles were considered by 5 main occupational groups (physicians, nurses, other clinical, administrative,…
368	Examining the Prevalence of Compassion Fatigue and Burnout in Radiation Therapists Caring for Palliative Cancer Patients	Sarra, Alexandra; Feuz, Carina	Objective Radiation therapists (RTs) play an important role in caring for patients undergoing radiotherapy for palliative intent. RTs are in a primary position to provide emotional support to their patients and, as a result, compassion fatigue (CF) and burnout can develop. The purpose of this study was to investigate the prevalence of CF and burnout in RTs providing care to palliative cancer pati…
369	Exercise as an Intervention to Mitigate Decreased Cognitive Function From Cancer and Cancer Treatment: An Integrative Review. [Article]	Myers, Jamie S. PhD Erickson, Kirk I. PhD Sereika, Susan M. PhD Bender, Catherine M. PhD	Background: Decreased cognitive function associated with non-central nervous system cancers and cancer treatment significantly affects cancer survivors' quality of life. Exercise may be an effective intervention to mitigate decreased cognitive function., Objective: The aim of this article is to conduct an integrative review to summarize and critique the available evidence related to the use of ex…
370	Experience of pediatric nurses in nursing dying children - a qualitative study.	Bian, Weina; Cheng, Junxiang; Dong, Yue; Xue, Ying; Zhang, Qian; Zheng, Qinghua; Song, Rui; Yang, Hongwei	Purpose: To explore pediatric nurses’ challenges and effective coping strategies in caring for dying children. Methods: A descriptive qualitative study was adopted. Data were collected using a semi-structured interview with ten nurses from the pediatric, pediatric emergency, and neonatology departments. Results: Three themes were generated: stressors, consequences, and coping strategies. Ten sub-…
371	Experiences and psychosocial problems of nurses caring for patients diagnosed with COVID-19 in Turkey: A qualitative study	Kackin, Ozlem; Ciydem, Emre; Aci, Ozgur Sema; Kutlu, Fatma Yasemin	Background: Nurses, who are playing an important role during the coronavirus disease 2019 (COVID-19) outbreak, are exposed to a range of psychosocial stressors due to unforeseen risks.Objectives: The objective of this study is to determine the experiences and psychosocial problems of nurses caring for patients diagnosed with COVID-19 in Turkey.Settings: The data were collected between 9 May and 1…
372	Experiences from a Balint group intervention with urban public school teachers	Williams T, Munjuluri S, Lichtenstein A.
373	Experiences of Burnout Among Nurse Anesthetists.		Recent and mounting evidence indicates burnout among healthcare providers in the United States has been steadily rising over the last decade. Review of the literature has indicated that burnout affects provider clinical performance, professionalism, quality, incidence of medical errors, and intention to stay in the profession. Burnout has been shown to impact provider quality of life. However, ed…
374	Explaining How Cognitive Behavioral Approaches Work for Low Back Pain: Mediation Analysis of the Back Skills Training Trial. [Miscellaneous Article]	Fordham, Beth PhD * Ji, Chen PhD + Hansen, Zara PhD * Lall, Ranjit PhD + Lamb, Sarah E. PhD *	Study Design. This is secondary research examining the longitudinal mediation effect within a structural equation model., Objective. To identify possible mechanisms that mediate the effects of a cognitive behavioral approach upon disability and pain in low back pain patients., Summary of Background Data. Cognitive behavioral interventions (CBIs) can improve pain and disability in low back pain (L…
375	Exploring a social work lead mindfulness-based intervention to address burnout among inpatient psychiatric nurses: a pilot study	Wampole D.M., DSW, Bressi S., PhD, LSW	Acute psychiatric nurses experience workplace stressors related to organizational factors including staffing shortages, along with interpersonal conflict with patients and colleagues. The pilot study examined the experience of burnout among acute care psychiatric nurses and the usefulness of a social work lead mindfulness-based intervention for reducing burnout elements. Findings indicated partic…
376	Exploring burnout and job stressors among advanced practice providers	Klein, Colleen J.; Weinzimmer, Laurence G.; Cooling, Melinda; Lizer, Shannon; Pierce, Lisa; Dalstrom, Matthew	Background Minimal research exists on how engagement, burnout, work-family balance, and job stressors impact advanced practice nurses and physician assistants, collectively referred to advanced practice providers (APPs). Purpose To investigate the interrelationships among burnout, job stressors, work-family balance, and engagement with APPs. Methods An online questionnaire was distributed to APPs…
377	Exploring salutogenesis as a concept of health and wellbeing in nurses who thrive professionally.	Stock, Eleanor	Aim: To determine whether salutogenesis, a concept of health and wellbeing, can be identified in nurses who self-describe as thriving professionally. Background: Nurse burnout can potentially impact clinical performance, patient safety, and increase the turnover of nurses, which all contribute to additional healthcare costs. The ability to not only avoid burnout, but to thrive in stressful enviro…
378	Exploring the Effect of Mindfulness on Burnout in a Pediatric Emergency Department	Wong, Kei U.; Palladino, Lauren; Langhan, Melissa L.	Background: Burnout is a common phenomenon among health care providers known to adversely affect their mental health and clinical acumen. As mindfulness has been shown to diminish burnout with large-scale interventions, our aim was to assess whether smaller, on-shift activities aimed at increasing mindfulness could decrease burnout among staff in a pediatric emergency department (PED).Methods: Pr…
379	Exploring the impact of mindfulness meditation training in pre-licensure and post graduate nurses	Sanko, Jill; Mckay, Mary; Rogers, Scott	The complex, high stress, technologically laden healthcare environment compromises providers' ability to be fully present in the moment; especially during patient interactions. This “pulling away” of attention (mindlessness) from the present moment creates an environment where decision making can take place in the absence of thoughtful, deliberate engagement in the task at hand. Mindfulness, can …
380	Exploring the Relationship Between Perceived Visual Access to Nature and Nurse Burnout.	Mihandoust, Sahar; Pati, Debajyoti; Lee, Jaehoon; Roney, Jamie	Objective: This study aims to investigate the relationship between perceived visual access to nature views in nurse work and break environments and scores for subscales of Maslach Burnout Inventory among nurses. Background: Burnout is a severe problem among nurses. Literature shows a relationship between stress and burnout and between nature exposure and stress. However, the possible consequent r…
381	Exposure to traumatic perinatal experiences and posttraumatic stress symptoms in midwives: Prevalence and association with burnout	Sheen K., Spiby H., Slade P.	Background: Midwives provide care in a context where life threatening or stressful events can occur. Little is known about their experiences of traumatic events or the implications for psychological health of this workforce. Objectives: To investigate midwives' experiences of traumatic perinatal events encountered whilst providing care to women, and to consider potential implications. Design: A n…
382	Facilitating the Delivery of Cognitive Remediation in First-Episode Psychosis: Pilot Study of a Home-Delivered Web-Based Intervention. [Article]	Moura, Bernardo Melo MD *,+ Avila, Alessia Psy.D +,++ Chendo, Ines MD *,+ Frade, Patricia MD * Barandas, Rita MD *,+ Vian, Joao MD [S] Croca, Marta MD *,+ Roberto, Alice MD [//] Almeida, Carolina MD [S] Antunes, Filipa MD * Linhares, Ludgero MD * Crawford, Joana MD * Ferreira, Carla MD * Santos, Jennifer MD * Abreu, Manuela MD * Levy, Pedro MD * Figueira, Maria Luisa MD, PhD + Mendes, Tiago MSc *…	We explored the adherence to a home-delivered, computer-based, cognitive remediation protocol in a first-episode psychosis outpatient cohort. Seventeen patients underwent a cognitive training protocol for 6 months using an online platform accessible from their home under the supervision of a qualified neuropsychologist. Neuropsychological, psychopathological, and functional data were collected at…
383	Factors Affecting COVID-19-Related Fear and Burnout in Surgical Nurses	Savsar, Adile; Karayurt, Özgül	Background: Surgical nurses face the risk of psychological problems while trying to cope with the challenges arising from the COVID-19 pandemic. Aim: This study aimed to determine levels of COVID-19-related fear and burnout and affecting factors in surgical nurses. Design: The study has a descriptive, cross-sectional design. Methods: The study sample included 321 nurses working in surgical units …
384	Factors Associated With Burnout in Trauma Nurses.	Higgins, Jacob T.; Okoli, Chizimuzo; Otachi, Janet; Lawrence, Jessica; Bryant, Elizabeth D.; Lykins, Amanda; Seng, Sarret	Background: Burnout is a psychological syndrome resulting from repeated stressors experienced in the workplace that centers on emotional exhaustion, detachment from the job, and a sense of ineffectiveness. It has been previously demonstrated that burnout exists in the health care workforce, but there has been limited investigation of burnout in nurses who primarily provide care for patients who h…
385	Factors associated with self-reported burnout level in allied healthcare professionals in a tertiary hospital in Singapore.	Teo, Yao Hao; Xu, Jordan Thet Ke; Ho, Cowan; Leong, Jui Min; Tan, Benjamin Kye Jyn; Tan, Elisabeth Ker Hsuen; Goh, Wei-An; Neo, Elson; Chua, Jonathan Yu Jing; Ng, Sean Jun Yi; Cheong, Julia Jie Yi; Hwang, Jeff Yi-Fu; Lim, See Ming; Soo, Thomas; Sng, Judy Gek Khim; Yi, Siyan	Background: Burnout has adverse implications in healthcare settings, compromising patient care. Allied health professionals (AHPs) are defined as individuals who work collaboratively to deliver routine and essential healthcare services, excluding physicians and nurses. There is a lack of studies on burnout among AHPs in Singapore. This study explored factors associated with a self-reported burnou…
386	Factors contributing to burnout among nurses at a district hospital in Namibia: A qualitative perspective of nurses.	Ashipala, Daniel Opotamutale; Nghole, Tuyenikelao Muudikange	Aim: The aim of this study was to explore and describe the factors that contribute to burnout among nurses. Background: Burnout remains one of the major occupational health problems, posing risks to human health globally. In Namibia, there has been growing public criticism of nurses, stating that they are rude or act in a manner that does not show professionalism towards their clients. Reasons fo…
387	Factors Influencing Pediatric Hematology/Oncology Nurse Retention: A Scoping Review	Macintyre, Madeleine R.; Brown, Brandon W. J.; Schults, Jessica A.	Background:Nursing staff retention is an ongoing concern within pediatric hematology/oncology settings globally. Work-related stressors cause emotional burden, psychological distress, and burnout to which nurses respond by leaving their workplace. Consequently, workplace culture and functionality are negatively impacted, quality of care reduces, and potential harm to patients increases. This pape…
388	Factors Predicting Burnout Among Chaplains: Compassion Satisfaction, Organizational Factors, and the Mediators of Mindful Self-Care and Secondary Traumatic Stress	Hotchkiss J.T., Lesher R.	This study predicted Burnout from the self-care practices, compassion satisfaction, secondary traumatic stress, and organizational factors among chaplains who participated from all 50 states (N = 534). A hierarchical regression model indicated that the combined effect of compassion satisfaction, secondary traumatic stress, mindful self-care, demographic, and organizational factors explained 83.2%…
389	Favorable Outcomes from an In-person and Online Feasibility Mindful Moment Pilot Study	Patronis S., Staffileno B.A.	Long hours, inadequate staff, and increasingly complicated patients make nurses more vulnerable to increased levels of stress and burnout. Nurses skilled in exercising self-care practices are better equipped to manage complex clinical situations. The purpose of this pilot study was to evaluate the feasibility of short mindfulness sessions (Mindful Moment) practiced prior to a shift, available in …
390	Favorable Outcomes From an In-person and Online Feasibility Mindful Moment Pilot Study.	Patronis, Stephanie; Staffileno, Beth A.	Long hours, inadequate staff, and increasingly complicated patients make nurses more vulnerable to increased levels of stress and burnout. Nurses skilled in exercising self-care practices are better equipped to manage complex clinical situations. The purpose of this pilot study was to evaluate the feasibility of short mindfulness sessions (Mindful Moment) practiced prior to a shift, available in …
391	Feasibility and acceptability of a resilience training program for intensive care unit nurses	Mealer M., Conrad D., Evans J., Jooste K., Solyntjes J., Rothbaum B., Moss M.	Background: The critical nursing shortage is particularly apparent in specialty areas such as intensive care units (ICUs). Some nurses develop resilient coping strategies and adapt to stressful work experiences, mitigating the development of common maladaptive psychological symptoms. Objectives: To determine if a multimodal resilience training program for ICU nurses was feasible to perform and ac…
392	FEASIBILITY AND ACCEPTABILITY OF A RESILIENCE TRAINING PROGRAM FOR INTENSIVE CARE UNIT NURSES.	Mealer, Meredith; Conrad, David; Evans, John; Jooste, Karen; Solyntjes, Janet; Rothbaum, Barbara; Moss, Marc	Background: The critical nursing shortage is particularly apparent in specialty areas such as intensive care units (ICUs). Some nurses develop resilient coping strategies and adapt to stressful work experiences, mitigating the development of common maladaptive psychological symptoms. Objectives: To determine if a multimodal resilience training program for ICU nurses was feasible to perform and ac…
393	Feasibility and effectiveness of stress management skill training in medical students	Nebhinani, Naresh; Kuppili, Pooja Patnaik; Mamta	Background There is limited literature on stress management interventions targeting Indian medical undergraduates. With this background, the study aimed to evaluate the feasibility and effectiveness of stress management intervention on perceived stress, coping and burnout amongst first-year medical undergraduates. Methods It was a quasi-experimental study assessing the effect of “Comprehensive St…
394	Feasibility evaluation of a mindfulness-based stress reduction program for primary care professionals in Brazilian national health system	Santiago, Pedro Henrique Ribeiro; Valle Serra e Meira, Leonardo Rodrigues; Colussi, Cláudia Flemming	Background and purpose In the last decades, an increasing body of scientific studies has shown mindfulness-based interventions as efficacious for reducing stress, including among primary care professionals. Despite the strength of the evidence, mindfulness-based interventions still are not widely adopted as a clinical practice in national health systems. The aim of the present study was to conduc…
395	Feasibility of a brief mindfulness-based program for burnout in pain healthcare professionals	Server A., Suso-Ribera C., Pérez-Carrasco M., Medel J., Mesas Á., Ayora A., Gracia R.M.	Introduction: Stress inherent to health care, which is characterized by work overload and shortage of specialized staff, is associated with decreased quality of life and suboptimal patient care. Mindfulness-based programs have proved to be effective in reducing stress in healthcare providers. This study aims to assess the feasibility of an 8-week mindfulness program to reduce the burnout levels o…
396	Feasibility of a Cognitive-Behavioral and Environmental Intervention for Sleep-Wake Difficulties in Community-Dwelling Cancer Patients Receiving Palliative Care. [Article]	Bernatchez, Marie Solange PhD Savard, Josee PhD Savard, Marie-Helene PhD Aubin, Michele MD, PhD, FCFP, CCFP	Background: High rates of sleep-wake difficulties have been found in patients with cancer receiving palliative care. Pharmacotherapy is the most frequently used treatment option to manage these difficulties despite numerous adverse effects and the absence of empirical evidence of its efficacy and innocuity in palliative care., Objective: This pilot study aimed to assess the feasibility and accept…
397	Feasibility of Online Mental Wellness Self-assessment and Feedback for Pediatric and Neonatal Critical Care Nurses	Bursch, Brenda; Emerson, Natacha D.; Arevian, Armen C.; Aralis, Hilary; Galuska, Lee; Bushman, Jessica; Sinclair, Maegan; Grimley, Karen; Lester, Patricia; Bulut, Yonca	Purpose The primary goal of this study was to test the feasibility of an educational online self-assessment of burnout, resilience, trauma, depression, anxiety, and common workplace stressors among nurses working in a pediatric intensive care unit or neonatal intensive care unit setting. The secondary, exploratory objectives were to estimate the prevalence of psychiatric symptoms in this sample a…
398	Feasibility of Using Communication Coaching to Teach Palliative Care Clinicians Motivational Interviewing	Pollak, Kathryn I.; Gao, Xiaomei; Arnold, Robert M.; Arnett, Kelly; Felton, Sue; Fairclough, Diane L.; Kutner, Jean S.	Context Palliative care clinicians often have challenging conversations with patients or family caregivers who express ambivalence about goals or feel reluctant to discuss topics. Motivational Interviewing (MI) has tools to address ambivalence and reluctance. Objective The aim of this pilot study was to test the feasibility, acceptability, and preliminary efficacy of an MI communication coaching …
399	Feasibility, acceptability and preliminary efficacy of a mental health self-management app in clinicians working during the COVID-19 pandemic: A pilot randomised controlled trial	Kirykowicz, Katharine; Jaworski, Beth; Owen, Jason; Kirschbaum, Clemens; Seedat, Soraya; van den Heuvel, Leigh Luella	COVID-19 affected the well-being of healthcare workers (HCWs) globally. Mental health app interventions (MHAIs) may offer appropriate and accessible means to support HCWs’ mental health. We conducted a pilot randomised controlled crossover trial involving 34 clinicians randomised to either a MHAI or a waitlisted group. After one month, outcome assessments were repeated and the waitlisted group th…
400	Feasibility, Acceptability, and Preliminary Effectiveness of a 4-Week Mindfulness-Based Cognitive Therapy Protocol for Hospital Employees	Luberto C.M., Wasson R.S., Kraemer K.M., Sears R.W., Hueber C., Cotton S.	Hospital employees may experience occupational stress and burnout, which negatively impact quality of life and job performance. Evidence-based interventions implemented within the hospital setting are needed to promote employees’ well-being. We offered a 4-week mindfulness-based cognitive therapy (MBCT) group program for hospital employees and used a mixed-methods practice-based research approach…
401	Feeling your joy helps me to bear feeling your pain: Examining associations between empathy for others' positive versus negative emotions and burnout	Andreychik, Michael R.	Working with others experiencing negative emotions is an emotionally draining experience that can lead to a variety of negative outcomes. Foremost among these is burnout, a serious problem among those who work in helping professions. Burnout negatively impacts the work quality, job commitment, and health of those who suffer from it, and can result in poorer outcomes for those with whom they work.…
402	Finding the sweet spot: Developing, implementing and evaluating a burn out and compassion fatigue intervention for third year medical trainees	Tucker, Tara; Bouvette, Maryse; Daly, Shauna; Grassau, Pamela	Medical trainees are at high risk for developing burnout. Introducing trainees to the risks of burnout and supporting identification and proactive responses to their ‘warning’ signs of compassion fatigue (CF) is critical in building resiliency. The authors developed and evaluated a burnout and CF program for third year trainees at a Canadian Medical School. Of 165 medical trainees who participate…
403	FIRECARE: An Evidence-Based Prevention Program to Reduce Burnout among Prehospital Caregivers: Benefits of a Combined Mindfulness, Heart Coherence Training, and Positive Psychology Intervention	Giaume L., Jimenez A., Kedzierewicz R., Jost D., Pery M., Trouvé J., Burlaton G., Travers S., Prunet B., Trousselard M.	Background: Burnout among emergency health care professionals is well-described, especially during the COVID-19 pandemic. Prevention interventions, such as mindfulness, focus on the management of stress. Objective: To evaluate the effects of the FIRECARE program (a mindfulness intervention, supplemented by heart coherence training and positive psychology workshops) on burnout, secondary stress, c…
404	First Responder Attitudes Regarding Working Near a Supervised Injection Facility: Relationship to Burnout, Secondary Traumatic Stress, and Compassion Satisfaction	Pennington M.L., Dupree J., Hoffman K., Beattie E.H., Coe E., Ostiguy W., Kimbrel N.A., Meyer E.C., Gulliver S.B.	Background: Emergency responders are the most frequent overdose responders, however, little is known about the impact of supervised injection facility (SIF) location on first responders. The purpose of this study was to determine whether firefighter/paramedic attitudes about being stationed near an SIF were related to burnout, secondary traumatic stress, and compassion satisfaction. Methods: Fire…
405	Flourishing in Healthcare Trainees: Psychological Well-Being and the Conserved Transcriptional Response to Adversity	Mascaro J.S., Wallace A., Hyman B., Haack C., Hill C.C., Moore M.A., Lund M.B., Nehl E.J., Bergquist S.H., Cole S.W.	While much attention has been paid to healthcare provider and trainee burnout, less is known about provider well-being (i.e., flourishing) or about the effects of well-being on immune function. This study examined the demographic and psycho-social correlates of well-being among healthcare trainees (resident physicians and physician assistant (PA) trainees) and evaluated the association of well-be…
406	Forum Theatre to Address Peer-to-Peer Mistreatment in General Surgery Residency	Patnaik, Ronit; Mueller, Deborah; Dyurich, Adriana; Hutcherson, Lisa R.; Kempenich, Jason W.; Dent, Daniel L.; Botros-Brey, Sylvia	OBJECTIVE Mistreatment is widespread in graduate medical education, and much attention has been generated on this topic and its relationship to burnout in general surgery residency. In particular, peer-to-peer mistreatment poses a developmental dilemma – as junior residents find themselves mistreated and some turn around and perpetuate that mistreatment. There is a paucity of effective interventi…
407	Fostering Resilience among Mothers under Stress: “Authentic Connections Groups” for Medical Professionals	Luthar, Suniya S.; Curlee, Alexandria; Tye, Susannah J.; Engelman, Judith C.; Stonnington, Cynthia M.	Background We report on effects of an intervention to foster resilience among professional women at high risk for stress and burnout: health care providers (physicians, PhD clinicians, physician assistants, and nurse practitioners) who are mothers. Methods Between February and November 2015, 40 mothers on staff at the Mayo Clinic, Arizona, were assigned randomly to either 1) 12 weekly 1-hour sess…
408	From Stressful to Mindful: Reactions to a Proposed Emergency Department Design for Enhancing Mindfulness and Stress Reduction Among Healthcare Clinical Staff	Valipoor S., Bosch S.J., Chiu L.Y.T.	Objectives: This study explored design solutions that can help clinicians manage work-related stress, pursue mindful work, and practice relaxation and coping strategies. Background: Clinicians are experiencing burnout at increasingly higher rates, leading to compromised patient care. While self-care and stress management strategies are shown to be effective in healthcare settings, little is known…
409	Frontline, Essential, and Invisible: The Needs of Low-Wage Workers in Hospital Settings During COVID-19	Zerden, Lisa de Saxe; Richman, Erica L.; Lombardi, Brianna; Forte, Alexandria B.	Background: Frontline health care workers are particularly vulnerable to burnout and diminished well-being as they endure COVID-19 pandemic-related stressors. While physicians and nurses are the public face of those experiencing burnout in hospitals, these stressors also affect low-wage workers such as food and housekeeping/janitorial service workers whose roles largely remain “invisible” when co…
410	Gender Bias Experiences of Female Surgical Trainees	Barnes, K. Lauren; McGuire, Lauren; Dunivan, Gena; Sussman, Andrew L.; McKee, Rohini	Objective Medical schools now average approximately 50% female students, yet a disproportionate number of women continue to choose nonsurgical over surgical specialties. Once in training, studies indicate that pervasive gender stereotypes, sexism and harassment negatively affect female surgeons. The aim of this study is to describe female surgeons’ experiences with gender bias and microaggression…
411	Gender Differences in the Relationship Between Workplace Civility and Burnout Among VA Primary Care Providers	Apaydin, Eric A.; Rose, Danielle E.; Yano, Elizabeth M.; Shekelle, Paul G.; Stockdale, Susan E.; Mohr, David C.	Background: Civility, or politeness, is an important part of the healthcare workplace, and its absence can lead to healthcare provider and staff burnout. Lack of civility is well-documented among mostly female nurses, but is not well-described among the gender-mixed primary care provider (PCP) workforce. Understanding civility and its relationship to burnout among male and female PCPs could help …
412	Global prevalence of burnout symptoms among nurses: A systematic review and meta-analysis	Woo, Tiffany; Ho, Roger; Tang, Arthur; Tam, Wilson	WHO recently declared burnout as a “occupational phenomenon” in the International Classification of Diseases 11th revision (ICD-11), recognizing burnout as a serious health issue. Amongst healthcare workers, nurses are known to struggle with burnout symptoms the most, carrying serious consequences for patients, other healthcare professionals and healthcare organisations. Evidence has suggested th…
413	Grief Support and Coping Mechanism Mediate the Effect of Grief on Burnout Among Intensive Care Unit Nurses: A Structural Equation Modeling Analysis	Jit Singh GK, Low WY, Abdullah KL.	Background: Patients' death caused the intensive care unit (ICU) nurses to grieve, which led to their burnout. Intensive care unit nurses use various coping mechanisms and need support to overcome grief. Objective: The aim of this study was to identify the mediation effects of coping mechanisms and grief support on the impact of grief on burnout. Method: This cross-sectional study among 660 ICU n…
414	Group-Based Acceptance and Commitment Therapy for Nurses and Nurse Aides Working in Long-Term Care Residential Settings	O'Brien, William H.; Singh, Rajinder (Sonia); Horan, Kristin; Moeller, Mary T.; Wasson, Rachel; Jex, Steve M.	AbstractObjectives:Nurses and nurse aides experience high rates of physical injury, assault, and abuse compared to other occupations. They also frequently have intersectional identities with other groups that experience higher rates of mental and physical health challenges and problems. In addition to belonging to these multiple vulnerable populations, nurses and nurse aides experience high level…
415	Guided self-help mindfulness-based intervention for increasing psychological resilience and reducing job burnout in psychiatric nurses: A randomized controlled trial	Wang Q., Luan Y., Liu D., Dai J., Wang H., Zhang Y., Wang S., Dong X., Bi H.	Aims: The present study aimed to explore the effects of a guided self-help mindfulness intervention on psychological resilience and job burnout among psychiatric nurses. Background: Psychiatric nurses work in challenging and potentially high stress settings. Mindfulness interventions can improve psychological resilience and reduce job burnout of nurses. However, face-to-face delivery of mindfulne…
416	Guidelines for the implementation of culturally sensitive cognitive behavioural therapy among refugees and in global contexts. [Article]	Hinton, Devon E. Jalal, Baland	In this article, we suggest guidelines that should be followed in order to create a culturally sensitive cognitive behavioural therapy among refugees and in global contexts more generally, so as to maximise efficacy and effectiveness. These guidelines can be followed to design culturally sensitive cognitive behavioural therapy studies, or what might be called 'contextually sensitive cognitive beh…
417	Harnessing Home-School Partnerships and School Consultation to Support Youth With Anxiety	Conroy, Kristina; Hong, Natalie; Poznanski, Bridget; Hart, Katie C.; Ginsburg, Golda S.; Fabiano, Gregory A.; Comer, Jonathan S.	Youth with anxiety often experience significant impairment in the school setting. Despite the relevance and promise of addressing anxiety in schools, traditional treatment approaches to school-based anxiety often do not adequately address generalization to the school setting, or they require removing the student from the classroom to deliver time- and staff-intensive programs. Such programs often…
418	Health Care Worker Burnout During the COVID-19 Pandemic in HIV Clinics in Guangxi, China: A Cross-sectional Analysis of Risk and Protective Factors	Qiao, Shan; Sun, Shufang; Tam, Cheuk Chi; Li, Xiaoming; Zhou, Yuejiao; Shen, Zhiyong	Dual epidemics of coronavirus disease 2019 (COVID-19) and HIV cause burnout among HIV health care workers. Guided by a socioecological framework, we investigated risk and protective factors of their burnout in Guangxi, China based on an online survey (N= 1,029) from April to May 2020. Descriptive and bivariate analyses and hierarchical regression were conducted. COVID-19–related stressors (B= 0.6…
419	Health Care Workers' Need for Headspace: Findings From a Multisite Definitive Randomized Controlled Trial of an Unguided Digital Mindfulness-Based Self-help App to Reduce Healthcare Worker Stress	Taylor H., Cavanagh K., Field A.P., Strauss C.	Background: Health care workers experience high stress. Accessible, affordable, and effective approaches to reducing stress are lacking. In-person mindfulness-based interventions can reduce health care worker stress but are not widely available or accessible to busy health care workers. Unguided, digital, mindfulness-based self-help (MBSH) interventions show promise and can be flexibly engaged wi…
420	Health Professionals Facing Burnout: What Do We Know about Nursing Managers?	Heeb, Jean-Luc; Haberey-Knuessi, Véronique	Objective. To address the degree of burnout in nursing managers in hospitals of Western Switzerland, including comparison with medical managers, and its relationship with personal, work-related, and organizational characteristics. Methods. Statistical analysis of the scores of the Maslach Burnout Inventory-Human Services Survey from 257 nursing managers who answered a standardized electronic ques…
421	Health status, resources, and job demands in geriatric nursing staff: A cross-sectional study on determinants and relationships	Korbus, Heide; Hildebrand, Claudia; Schott, Nadja; Bischoff, Laura; Otto, Ann-Kathrin; Jöllenbeck, Thomas; Schoene, Daniel; Voelcker-Rehage, Claudia; Vogt, Lutz; Weigelt, Matthias; Wollesen, Bettina	Background According to current estimates, the number of people needing care will double in the next 40 years. It is expected that between 130,000 and 190,000 additional nurses will be needed by 2030 in Germany. Physical and psychological burdens associated with nursing in long-term care facilities can develop into serious health risk factors and significantly impact occupational factors such as …
422	Healthcare professionals' perception of their working environment and how to handle mental strain.	Madsen, Marlene D.; Cedergreen, Pernille; Nielsen, Jacob; Østergaard, Doris	Healthcare professionals (HCP) are an important resource, but the shortage of staff and an increased volume of patients with comorbidities might put a pressure on them. We speculated if mental strain was a challenge for HCP working in a department of Anaesthesiology. The purpose of the study was to explore HCP's perception of their psychosocial work environment and how they handle the mental stra…
423	Health-care Professionals' Perceptions of Critical Care Resource Availability and Factors Associated With Mental Well-being During Coronavirus Disease 2019 (COVID-19): Results from a US Survey.	Sharma, Monisha; Creutzfeldt, Claire J; Lewis, Ariane; Patel, Pratik V; Hartog, Christiane; Jannotta, Gemi E; Blissitt, Patricia; Kross, Erin K; Kassebaum, Nicholas; Greer, David M; Curtis, J Randall; Wahlster, Sarah	Background Assessing the impact of coronavirus disease 2019 (COVID-19) on intensive care unit (ICU) providers' perceptions of resource availability and evaluating the factors associated with emotional distress/burnout can inform interventions to promote provider well-being. Methods Between 23 April and 7 May 2020, we electronically administered a survey to physicians, nurses, respiratory therapis…
424	Health-promoting work schedules among nurses and nurse assistants in France: results from nationwide AMADEUS survey.	Fond, Guillaume; Lucas, Guillaume; Boyer, Laurent	Background: The study aimed to investigate the relationship between different work schedules and self-reported working conditions and health risk behaviours among nurses and nurse assistants (NNA) in France. It hypothesized that work schedules, particularly long shifts, could impact work-life balance, workload, stress levels, burnout, and smoking habits. NNA had the option to work either with a 7…
425	Health-related behaviors, self-rated health, and predictors of stress and well-being in nursing students	Martin, Shirley D.; Urban, Regina W.; Johnson, Ann H.; Magner, Dionne; Wilson, Jennifer E.; Zhang, Yan	Background Nursing students are at increased risk for the consequences of stress on wellbeing. Little is known about nursing students' health promoting behaviors and how these relate to health, stress, and well-being. Purpose The purpose was to describe perceived stress and measures of well-being (self-compassion, happiness, and life satisfaction) along with self-reported health promoting behavio…
426	Hidden Grief and Lasting Emotions in Emergency Department Nurses	Schwab, Darcie; Napolitano, Nancy; Chevalier, Kelly; Pettorini-D'Amico, Susan	The emergency department (ED) environment poses unique risks to developing moral distress and posttraumatic stress disorder (PTSD) in nurses. This impacts ED registered nurses ‘(RNs') ability to remain resilient. The purpose of this article is to explore the benefit of recognizing the signs and symptoms of burnout, introduce interventions to combat PTSD, and improve resiliency in ED RNs. The use …
427	High-Performance Work Systems and Coping Strategies in Regulating Burnout and Safety Workarounds in the Healthcare Sector	Waqar, Hassan; Mahmood, Asif; Ali, Muhammad	The healthcare sector is essential for any country because it indirectly affects its economy. The productivity of land will increase if there is a healthy workforce, and it will enhance its economy, which will, in return, lead to the human welfare of the country. The present quantitative study has investigated the relationship between high-performance work systems (HPWS) on safety workarounds thr…
428	Holistic Nursing in Practice: Mindfulness-Based Yoga as an Intervention to Manage Stress and Burnout	Hilcove, Kelly; Marceau, Catherine; Thekdi, Prachi; Larkey, Linda; Brewer, Melanie A.; Jones, Kerry	Purpose Effects of a mindfulness-based (MB) yoga practice on stress, burnout, and indicators of well-being among nurses and health care professionals (HCPs).Design A randomized controlled trial, 80 HCPs assigned to either MB yoga intervention or control group.Method The MB yoga intervention group (n= 41) attended weekly yoga classes and practiced yoga independently. The control group (n= 39) did …
429	Hopelessness in Police Officers and Its Association with Depression and Burnout: A Pilot Study	Civilotti C., Maran D.A., Garbarino S., Magnavita N.	Hopelessness is a particularly critical condition and a risk factor for suicide. Many studies have reported that this condition is common in some occupations and is associated with high stress that is not properly managed. This study examined the prevalence of hopeless status (HS) in a sample of police officers (POs) and the association of hopelessness with depression, burnout, and suicidality. I…
430	How do emergency nurse practitioners experience managing acutely unwell patients in minor injury units? An Interpretative Phenomenological Analysis	Brett Bowen, Annette	Introduction and aim Emergency nurse practitioners (ENPs) working autonomously within minor injury units (MIUs) sometimes have to manage acutely unwell patients who self present. It is likely that whilst emergency departments remain under increasing pressure, this subsection of patients will continue to attend. There is little published research exploring ENPs’ experiences during such incidents. …
431	How Do We Reduce Burnout In Nursing?	Dulko, Dorothy; Kohal, Betty J	Burnout syndrome has been defined as a state of chronic stress characterized by high levels of emotional exhaustion and depersonalization with low levels of professional efficacy. The effects of nurse burnout include poor job satisfaction and turnover. Nurses' physical and mental well-being are both essential to sustaining a healthy nursing workforce with factors such as an empowering work enviro…
432	How does mindfulness help university employees cope with emotional exhaustion during the COVID-19 crisis? The mediating role of psychological hardiness and the moderating effect of workload	Phungsoonthorn T., Charoensukmongkol P.	The COVID-19 crisis has had severe adverse psychological effects on people globally. Although previous research has shown that mindfulness helps people cope with stressful situations, we do not know whether mindfulness can help people cope with the effects of the pandemic. This research examined the effect mindfulness has on emotional exhaustion on the part of employees who work at private intern…
433	How Does Workplace Violence-Reporting Culture Affect Workplace Violence, Nurse Burnout, and Patient Safety?	Kim, Sinhye; Lynn, Mary R; Baernholdt, Marianne; Kitzmiller, Rebecca; Jones, Cheryl B	Background: Workplace violence (WPV) against nurses has a negative impact on the nurses and the care they provide. Formal reporting of WPV is necessary to understand the nature of violent incidents, develop proactive coping strategies, and provide support for nurses affected by WPV.; Purpose: This study explored the relationships among nurses' WPV experiences, burnout, patient safety, and the mod…
434	How effective are interventions in optimizing workplace mental health and well-being? A scoping review of reviews and evidence map	Waddell A., Kunstler B., Lennox A., Pattuwage L., Grundy E.A.C., Tsering D., Olivier P., Bragge P.	Objectives Mental well-being is critical to quality of life. Workplace mental well-being is crucial to ensure employee health, satisfaction, and performance. Mental ill-health is a global challenge, costing workplaces $17 billion per year. Workplaces have realized the need for investment in interventions to promote mental health and well-being in their workforce. However, given their limited reso…
435	How healthcare workers are coping with mental health challenges during COVID-19 pandemic? - A cross-sectional multi-countries study	Htay, Mila Nu Nu; Marzo, Roy Rillera; Bahari, Rafidah; AlRifai, Ayesha; Kamberi, Fatjona; El-Abasiri, Radwa Abdullah; Nyamache, Jeldah Mokeira; Hlaing, Htet Aung; Hassanein, Mayada; Moe, Soe; Abas, Adinegara Lutfi; Su, Tin Tin	Background The coronavirus pandemic (COVID-19) has a social and psychological impact among healthcare workers worldwide and appropriate coping strategies are essential to avoid the negative mental health effects. This study aimed to investigate the coping strategies among the healthcare workers from different countries and their attitude towards teamwork during the COVID-19 pandemic. Methods A cr…
436	How hospital chaplains develop and use rituals to address medical staff distress	Klitzman, Robert; Al-Hashimi, Jay; Di Sapia Natarelli, Gabrielle; Garbuzova, Elizaveta; Sinnappan, Stephanie	Physicians and nurses face high levels of moral distress and burnout, exacerbated by the COVID-19, yet are often busy, without time for extended interventions. Hospital chaplains have recently been asked to assist staff, but many questions arise concerning whether they do so, and if so, how and when, and whether they may vary in doing so. Thirty-one telephone interviews of ∼1 ​h each were conduct…
437	How Role Overload Affects Physical and Psychological Health of Low-ranking Government Employees at Different Ages: The Mediating Role of Burnout	Huang, Qing; Wang, Yidan; Yuan, Ke; Liu, Huaxing	Background The public now imposes higher demands on the government than in the past, which has created the role overload faced by low-ranking government employees in China. This research investigates the relationship between role overload and health among low-ranking government employees and explores the mediating effects of burnout. Methods It draws on a survey of 2064 low-ranking government emp…
438	I don't have the choice to burnout; experiences of parents of children with type 1 diabetes	Abdoli, Samereh; Vora, Anusha; Smither, Betsy; Roach, Ashley Danielle; Vora, Amit C.	Aim The purpose of the study was to explore the description of diabetes burnout in parents of children with type 1 diabetes (T1D). Background Parents of children with T1D struggle to balance diabetes management and typical parenting challenges, which may lead to diabetes burnout. Although diabetes burnout is a familiar concept in public forum and diabetes literature, science on diabetes burnout i…
439	Identifying the evidence base of interventions supporting mental health nurses to cope with stressful working environments: A scoping review.	Foster, Alexis; Wood, Emily; Clowes, Mark	Aim: To scope the evidence on interventions used to help mental health nurses cope with stressful working environments. Background: Nursing managers may implement interventions to support mental health nurses cope in their role. However, the evidence supporting these interventions has not been recently reviewed. Methods: A scoping review was conducted which entailed searching and selecting potent…
440	Impact of a mindfulness-based intervention on undergraduate pharmacy students' stress and distress: Quantitative results of a mixed-methods study	O'Driscoll M., Sahm L.J., Byrne H., Lambert S., Byrne S.	Introduction: Stress negatively impacts upon physical and mental health. Pharmacy students demonstrate higher stress than the general population. Mindfulness may improve pharmacy students' stress and distress levels. The purpose of this study was to assess the quantitative effects of a mindfulness-based intervention on pharmacy student stress, distress, burnout, and mindfulness levels. Methods: A…
441	Impact of a resident-driven wellbeing committee on resident-perceived wellbeing, burnout, and resilience	Tillman, Frank; Behrens, Allison; Moynihan, Meghin; Liu, Ina; Rao, Kamakshi V.	Background Limited data exists to guide strategies that reduce risks of burnout amongst pharmacy residents. Objective The primary objective of this analysis was to characterize wellbeing, burnout, and resiliency among pharmacy residents. The secondary objective was to assess the impact of a resident-run wellbeing committee on wellbeing, burnout, and resiliency. Practice Description In 2018, a wel…
442	Impact of a stress management program on stress perception of nurses working with psychiatric patients	Sailaxmi, Gandhi; Lalitha, Krishnasamy	Nurses caring for psychiatric patients may have to face violent emotions and unpredictable behaviour which can be quite stressful. A stress management program may equip nurses with skills to cope effectively with the stress. A one group pre-test and post-test design was adopted to test this hypothesis. Both gender nurses caring for psychiatric patients were invited to undergo 10 consecutive, one …
443	Impact of an intervention program with reinforcement on nursing students’ stress and anxiety levels in their clinical practices	Hernández Ortega, Raquel; González Pascual, Juan Luis; Fernández Araque, Ana María	Background and objective Several interventions have resulted in effectively reducing stress and anxiety in nursing students, however the efficacy of these interventions has only been investigated in the short term. This study had to objectives 1) to determine the effect of an intervention program to manage stress and anxiety in nursing students during clinical practices with two phases, phase I c…
444	Impact of Coping and Communication Skills Program on Physician Burnout, Quality of Life, and Emotional Flooding	Penberthy, Jennifer K.; Chhabra, Dinesh; Ducar, Dallas M.; Avitabile, Nina; Lynch, Morgan; Khanna, Surbhi; Xu, Yiqin; Ait-Daoud, Nassima; Schorling, John	Background Physician behaviors that undermine a culture of safety have gained increasing attention as health-care organizations strive to create a culture of safety and reduce medical errors. We developed, implemented, and assessed a course to teach physicians skills regarding effective coping and interpersonal communication skills and present our results regarding outcomes. Methods We examined a…
445	Impact of COVID-19 on paramedicine students: A mixed methods study	Brett Williams; King, Christine; Shannon, Brendan; Gosling, Cameron	Background Viral epidemics have negative and sometimes extreme impacts on psychological well-being, particularly in health care workers. Studies have reported higher levels of depression, anxiety, insomnia, stress, distress, fear, burnout, and post-traumatic symptoms. Objective This research aimed to explore the psychological impacts of COVID 19 on paramedicine students. Methods A convergent mixe…
446	Impact of Extracorporeal Membrane Oxygenation Service on Burnout Development in Eight Intensive Care Units. A National Cross-Sectional Study	Omar, Amr Salah; Labib, Ahmed; Hanoura, Samy Elsayed; Rahal, Alaa; Kaddoura, Rasha; Chughtai, Talat Saeed; Karic, Edin; Shaikh, Mohammed Shafee; Hamad, Wasfy Jameel; ElHassan, Mawahib; AlHashemi, AbdulAziz; Khatib, Mohamad Yahya; AlKhulaifi, Abdulaziz	Objectives This study aimed at investigating the effects of an extracorporeal membrane oxygenation (ECMO) service on Burnout syndrome (BOS) development in the intensive care unit (ICU). Design The authors conducted a cross-sectional descriptive study. Settings Eight ICUs within 5 tertiary hospitals in 1 country. Participants Intensive care practitioners (nurses, physicians, and respiratory therap…
447	Impact of Heartfulness meditation practice on anxiety, perceived stress, well-being, and telomere length	Thakur M., Patil Y., Philip S.T., Hamdule T., Thimmapuram J., Vyas N., Thakur K.	Objective: Exhaustion, stress, and burnout have all been found to be reduced using techniques like yoga and meditation. This study was carried out to check the effectiveness of Heartfulness practice (a form of meditation) on certain psychological and genetic variables. Methods: A total of 100 healthy individuals (aged 18–24) were recruited and randomized into two groups-Heartfulness intervention …
448	Impact of Scribe Intervention on Documentation in an Outpatient Pediatric Primary Care Practice	Jhaveri, Pooja; Abdulahad, Denise; Fogel, Benjamin; Chuang, Cynthia; Lehman, Erik; Chawla, Lucky; Foley, Kasey; Phillips, Troy; Levi, Benjamin	Purpose The use of the electronic health record (EHR) has led to physician dissatisfaction, physician burnout, and delays in documentation and billing. Medical scribes can mitigate these unintended consequences by reducing documentation workload and increasing efficiency. Objective To study the effects of medical scribes on time to completion of notes and clinician experience, with a focus on tim…
449	Impact of Supervisory Support on Turnover Intention: The Mediating Role of Burnout and Job Satisfaction in a Longitudinal Study	Fukui S., Wu W., Salyers M.P.	High rates of provider turnover are problematic for our mental health system. Research indicates that supervisory support could alleviate some turnover intention by decreasing emotional exhaustion (a key component of burnout) as well as by increasing job satisfaction. However, the potential mediation mechanisms have not been rigorously tested. Longitudinal data collected from 195 direct clinical …
450	Impact of viral epidemic outbreaks on mental health of healthcare workers: a rapid systematic review and meta-analysis	Serrano-Ripoll, Maria J.; Meneses-Echavez, Jose F.; Ricci-Cabello, Ignacio; Fraile-Navarro, David; Fiol-deRoque, Maria A.; Pastor-Moreno, Guadalupe; Castro, Adoración; Ruiz-Pérez, Isabel; Zamanillo Campos, Rocío; Gonçalves-Bradley, Daniela C.	Background: This study aimed at examining the impact of providing healthcare during health emergencies caused by viral epidemic outbreaks on healthcare workers' (HCWs) mental health; to identify factors associated with worse impact, and; to assess the available evidence base regarding interventions to reduce such impact. Method: Rapid systematic review. We searched MEDLINE, Embase, and PsycINFO (…
451	IMPACT OF WORKPLACE CLIMATE ON BURNOUT AMONG CRITICAL CARE NURSES IN THE VETERANS HEALTH ADMINISTRATION.	Swamy, Lakshmana; Mohr, David; Blok, Amanda; Anderson, Ekaterina; Charns, Martin; Wiener, Renda Soylemez; Rinne, Seppo	Background Burnout is a maladaptive response to workrelated stress that is associated with negative consequences for patients, clinicians, and the health care system. Critical care nurses are at especially high risk for burnout. Previous studies of burnout have used survey methods that simultaneously measure risk factors and outcomes of burnout, potentially introducing common method bias. Objecti…
452	IMPACT: Evaluation of a Controlled Organizational Intervention Using Influential Peers to Promote Professional Fulfillment	Trockel, Mickey T.; Menon, Nikitha K.; Makowski, Maryam S.; Wen, Louise Y.; Roberts, Rachel; Bohman, Bryan D.; Shanafelt, Tait D.	Objective To determine the effects of a popular opinion leader (POL)-led organizational intervention targeting all physicians and advanced practice providers (APPs) working within clinic groups on professional fulfillment (primary outcome), gratitude, burnout, self-valuation, and turnover intent. Patients and Methods All 20 Stanford University HealthCare Alliance clinics with ≥5 physicians-APPs w…
453	Implementation and evaluation of a multi-level mental health promotion intervention for the workplace (MENTUPP): study protocol for a cluster randomised controlled trial	Arensman E., Leduc M., O’Brien C., Corcoran P., Griffin E., Leduc C., Coppens E., Tsantila F., Ross V., Abdulla K., Hauck P., Amann B.L., Aust B., Pashoja A.C., Cresswell-Smith J., D’Alessandro L., Fanaj N., Greiner B.A., Luyten J., Mathieu S., Maxwell M., Qirjako G., Reich H., Sanches S., Tóth M.D., Kilroy J., Michell K., Reavley N., McDaid D., Van Audenhove C.	Background: Well-organised and managed workplaces can be a source of wellbeing. The construction, healthcare and information and communication technology sectors are characterised by work-related stressors (e.g. high workloads, tight deadlines) which are associated with poorer mental health and wellbeing. The MENTUPP intervention is a flexibly delivered, multi-level approach to supporting small- …
454	Implementation context and burnout among Department of Veterans Affairs psychotherapists prior to and during the COVID-19 pandemic	Rosen, Craig S.; Kaplan, Adam N.; Nelson, David B.; La Bash, Heidi; Chard, Kathleen M.; Eftekhari, Afsoon; Kehle-Forbes, Shannon; Wiltsey Stirman, Shannon; Sayer, Nina A.	Background The first goal of this study was to assess longitudinal changes in burnout among psychotherapists prior to (T1) and during the COVID-19 pandemic (T2). The second objective was to assess the effects of job demands, job resources (including organizational support for evidence-based psychotherapies, or EBPs) and pandemic-related stress (T2 only) on burnout. Method Psychotherapists providi…
455	Implementation of a triage nurse role and the effect on hospitalist workload	Astik, Gopi J.; Kulkarni, Nita; Cyrus, Rachel M.; Yeh, Chen; O’Leary, Kevin J.	ABSTRACTObjectivesHospital medicine groups vary staffing models to match available workforce with expected patient volumes and acuity. Larger groups often assign a single hospitalist to triage pager duty which can be burdensome due to frequent interruptions and multitasking. We introduced a new role, the Triage nurse, to hold the triage pager and distribute patients. We sought to determine the ef…
456	Implementation of an integrative coping and resiliency program for nurses	Deible S., Fioravanti M., Tarantino B., Cohen S.	Purpose: To improve resiliency and reduce burnout in nurses through implementation of the Healing Pathways program (University of Maryland School of Medicine, Baltimore). Aims of this study include assessment of feasibility and acceptability and to explore changes in stress, coping, burnout, and mindfulness. Design: A single-group, pre-, posttest design of an 8-week program in which participants …
457	Implementing Brief Mindfulness-Based Interventions to Reduce Compassion Fatigue.	Tripathi, Sharada K.; Mulkey, David C.	Background: Nurses in surgical-trauma units are susceptible to compassion fatigue due to work-related stressors. Mitigating and preventing compassion fatigue are critical to supporting the health and well-being of surgical-trauma nurses. Local Problem: During the COVID-19 pandemic, a surgical-trauma unit was converted to a designated COVID-19 unit. Nurses verbalized feelings of burnout and stress…
458	Improvements in Compassion and Fears of Compassion throughout the COVID-19 Pandemic: A Multinational Study	Matos M., McEwan K., Kanovský M., Halamová J., Steindl S.R., Ferreira N., Linharelhos M., Rijo D., Asano K., Vilas S.P., Márquez M.G., Gregório S., Brito-Pons G., Lucena-Santos P., da Silva Oliveira M., de Souza E.L., Llobenes L., Gumiy N., Costa M.I., Habib N., Hakem R., Khrad H., Alzahrani A., Cheli S., Petrocchi N., Tholouli E., Issari P., Simos G., Lunding-Gregersen V., Elklit A., Kolts R., K…	During large-scale disasters, social support, caring behaviours, and compassion are shown to protect against poor mental health outcomes. This multi-national study aimed to assess the fluctuations in compassion over time during the COVID-19 pandemic. Respondents (Time 1 n = 4156, Time 2 n = 980, Time 3 n = 825) from 23 countries completed online self-report questionnaires measuring the flows of c…
459	Improvements in Psychological and Occupational Well-being Following a Brief Yoga-Based Program for Education Professionals	Trent N.L., Borden S., Miraglia M., Pasalis E., Dusek J.A., Khalsa S.B.S.	Objective: The purpose of this study was to examine changes in psychological and occupational well-being in education professionals who attended a yoga-based program. Methods: Education professionals who attended a 3-day yoga-based RISE (resilience, integration, self-awareness, engagement) program were recruited to participate. RISE was administered at the Kripalu Center for Yoga & Health. Measur…
460	Improving physical and mental health in frontline mental health care providers: Yoga-based stress management versus cognitive behavioral stress management	Riley K.E., Park C.L., Wilson A., Sabo A.N., Antoni M.H., Braun T.D., Harrington J., Reiss J., Pasalis E., Harris A.D., Cope S.	The need for brief, low-cost, easily disseminable, and effective interventions to promote healthy lifestyles is high. This is especially true for mental health providers. The authors developed two studies to compare the impacts of Cognitive Behavioral Stress Management (CBSM) and Yoga-Based Stress Management (YBSM) interventions for health care professionals. Study 1 offered an 8-week YBSM interv…
461	Improving resident well-being: a narrative review of wellness curricula	Ahart ER, Gilmer L, Tenpenny K, Krase K.
462	Improving resiliency in healthcare employees	Werneburg B.L., Jenkins S.M., Friend J.L., Berkland B.E., Clark M.M., Rosedahl J.K., Preston H.R., Daniels D.C., Riley B.A., Olsen K.D., Sood A.	Objectives: The high prevalence of stress at the workplace has been well documented; however, few studies have investigated the efficacy of worksite resiliency programs. Therefore, the objective of this project was to examine the impact of a worksite resilience training program on improving resiliency and health behaviors in healthcare employees. Methods: Between 2012 and 2016, 137 adult wellness…
463	Improving surgeon wellness: The second victim syndrome and quality of care	Marmon, Louis M.; Heiss, Kurt	Improving quality of care logically involves optimizing the duty-readiness and well-being of the healthcare provider. Medical errors and poor outcomes adversely impact the involved providers, especially surgeons, as well as the patients and their families. Unfortunately our current system does little to support these “second victims” who experience various degrees of emotional and psychological s…
464	Improving the culture of safety on a high-acuity inpatient child/adolescent psychiatric unit by mindfulness-based stress reduction training of staff	Hallman I.S., O'Connor N., Hasenau S., Brady S.	Problem: The purpose of this study was to reduce perceived levels of interprofessional staff stress and to improve patient and staff safety by implementing a brief mindfulness-based stress reduction (MBSR) training program on a highacuity psychiatric inpatient unit. Methods: A one-group repeated measure design was utilized to measure the impact of the (MBSR) training program on staff stress and s…
465	Improving the mental health and well-being of healthcare providers using the transcendental meditation technique during the COVID-19 pandemic: A parallel population study	Nestor M.S., Lawson A., Fischer D.	Introduction Frontline Healthcare provider (HCP) burnout has dramatically increased due to the COVID 19 pandemic. Hospitals are supporting wellness programs and techniques to reduce burnout including the Transcendental Meditation (TM) technique. This study evaluated the use of TM on HCP symptoms of stress, burnout and wellness. Methods A total of 65 HCPs at three South Florida hospitals were recr…
466	Improving the professional competency of psychiatric nurses: Results of a stress inoculation training program	Sargazi, Omolbanin; Foroughameri, Golnaz; Miri, Sakineh; Farokhzadian, Jamileh	It is essential to conduct cognitive-behavioral interventions on nurses' professional competency. The present study aimed to evaluate the impact of a stress inoculation training (SIT) on professional competency of psychiatric nurses. This was an experimental study, in which 70 psychiatric nurses were allocated to two intervention and control groups (35 in each group) using cluster random design. …
467	Incidence, Type, Related Factors, and Effect of Workplace Violence on Mental Health Nurses: A Cross-sectional Survey	Yang, Bing Xiang; Stone, Teresa E.; Petrini, Marcia A.; Morris, Diana L.	ABSTRACT OBJECTIVE Workplace violence and its impact on mental health nurses have yet to be thoroughly explored in China. This study aims to investigate the incidence, type, related factors, and effects of workplace violence on mental health nurses as well as identifying coping strategies. METHODS A researcher - designed workplace violence questionnaire and the Maslach Burnout Inventory-General S…
468	Incorporating Virtual Reality to Improve Otolaryngology Resident Wellness: One Institution's Experience	Weitzman R.E., Wong K., Worrall D.M., Park C., McKee S., Tufts R.E., Teng M.S., Iloreta A.M.	Objective: Burnout is defined as work-related emotional exhaustion, depersonalization, and decreased sense of accomplishment. Virtual reality (VR) has emerged as an effective treatment modality for various conditions related to anxiety, however, few studies have assessed its role for stress management in residents. We hypothesize that VR-based mindfulness meditation can reduce resident burnout in…
469	Individual and environmental factors that influence longevity of newcomers to nursing and midwifery: a scoping review protocol.	Capper, Tanya; Brown, Janie; Donovan, Helen; Hegney, Desley; Williamson, Moira; Cusack, Lynette; Solomons, Terena; Wilson, Sally	Objective: The objective of this review is to identify and map the literature that describes the individual and environmental factors that influence nurses and midwives to stay in or leave their discipline within the first three years of practice. Introduction: The turnover rate of newcomers within their first three years of nursing and midwifery is higher than in later years and is contributing …
470	Influence of organizational context on nursing home staff burnout: A cross-sectional survey of care aides in Western Canada	Chamberlain, Stephanie A.; Gruneir, Andrea; Hoben, Matthias; Squires, Janet E.; Cummings, Greta G.; Estabrooks, Carole A.	Purpose Our study examined care aide characteristics, organizational context, and frequency of dementia-related resident responsive behaviours associated with burnout. Burnout is the experience of emotional exhaustion, cynicism, and professional inefficacy. Care aide burnout has implications for turnover, staff health, and quality of care. Design and methods We used surveys collected from 1194 ca…
471	Influence of the subfactors of self-compassion on burnout among hospital nurses: A cross-sectional study in South Korea	Jang M.H., Jeong Y.M., Park G.	Aim: This study aimed to identify the effects of the subfactors of self-compassion on hospital nurse burnout and provide basic knowledge for an intervention programme to prevent nurse burnout. Background: Burnout in nurses has been reported to influence their own and patients' mental health and safety. Enhancing self-compassion can help to prevent burnout. Methods: This study involved descriptive…
472	Insomnia episodes, new-onset pharmacological treatments, and other sleep disturbances during the COVID-19 pandemic: a nationwide cross-sectional study in Brazilian health care professionals	Drager L.F., Pachito D.V., Moreno C.R.C., Tavares A.R., Conway S.G., Assis M., Sguillar D.A., Moreira G.A., Bacelar A., Genta P.R.	Study Objectives: To evaluate the impact of the coronavirus disease 2019 (COVID-19) pandemic on insomnia and other sleep disturbances in health care professionals. Methods: A survey was distributed using social media and organizational emails to Brazilian active health care professionals during the COVID-19 outbreak. We explored potential associated factors including age, sex, occupation, workpla…
473	Insomnia interventions in the workplace: A systematic review and meta-analysis	Vega-Escaño J., Porcel-Gálvez A.M., de Diego-Cordero R., Romero-Sánchez J.M., Romero-Saldaña M., Barrientos-Trigo S.	The aim of this systematic review and meta-analysis was to identify and evaluate the impact of interventions to improve or reduce insomnia in the workforce through randomized clinical trials. Following the recommendations of the PRISMA and MARS statement, a systematic literature search was carried out on the PubMed, Web of Science, CINHAL, and PsycINFO databases, with no restrictions on the langu…
474	Integrative Review of Facility Interventions to Manage Compassion Fatigue in Oncology Nurses.	Wentzel, Dorien; Brysiewicz, Petra	Problem Identification: Oncology nurses are regularly exposed to high stress situations that may lead to compassion fatigue, and many institutions have implemented interventions to reduce burnout in nurses, but knowledge on the feasiblity, effectiveness, and nurses' experience of interventions is lacking. Literature Search: Electronic search of literaturepublished from 1992'2015 was performed to …
475	Interest in online interprofessional elective mind-body skills (MBS) training	Gupta, Suman J.; Kemper, Kathi J.; Lynn, Joanne	Introduction There is growing interest in mind-body skills (MBS) education and online interprofessional elective MBS training for health professionals. We conducted this study to understand a) the demand among different health professionals for an online MBS course; b) engagement with different MBS topics; and c) planned behavior changes. Methods We examined registrations from May 1 through Augus…
476	Internet Addiction and Burnout in A Single Hospital: Is There Any Association?	Toth, Gabor; Kapus, Krisztian; Hesszenberger, David; Pohl, Marietta; Kosa, Gabor; Kiss, Julianna; Pusch, Gabriella; Fejes, Eva; Tibold, Antal; Feher, Gergely	The extensive availability of the internet has led to the recognition of problematic internet use, the so-called Internet Addiction (IA), mostly involving adolescents. Burnout can lead to substance abuse or addictive behaviour (such as internet addiction) as a coping method. There are insufficient data about internet addiction and its possible association with burnout in adults, especially among …
477	Internet-Based Cognitive Behavioral Therapy for Depression: A Systematic Review and Individual Patient Data Network Meta-analysis. [Article]	Karyotaki, Eirini PhD 1,2,3 Efthimiou, Orestis PhD 1,4 Miguel, Clara MSc 2,5 Bermpohl, Frederic Maas genannt MSc 6 Furukawa, Toshi A. MD; PhD 6,7 Cuijpers, Pim PhD 2,5 and the Individual Patient Data Meta-Analyses for Depression (IPDMA-DE) Collaboration Riper, Heleen PhD 2,5,8 Patel, Vikram MBBS; PhD 3 Mira, Adriana PhD 9,10 Gemmil, Alan W. PhD 11 Yeung, Albert S. ScD; MD 12 Lange, Alfred PhD 13 …	Importance: Personalized treatment choices would increase the effectiveness of internet-based cognitive behavioral therapy (iCBT) for depression to the extent that patients differ in interventions that better suit them., Objective: To provide personalized estimates of short-term and long-term relative efficacy of guided and unguided iCBT for depression using patient-level information., Data Sourc…
478	Intervention for job burnout reduction among a sample of Nigerian lecturers	Eseadi C., Ardi Z., Victor-Aigbodion V., Ndille R., Obasuyi H.U., Ogbuabor S.E.	Background: One of the major issues facing Nigerian university lecturers is job burnout. In the current study, Nigerian university history lecturers were examined in respect of job burnout prior to and after an online psychological intervention that followed the rational emotive behavior therapy (REBT) principles and practice. Methods: In this study, a group randomized controlled trial approach w…
479	Intervention Programs Targeting the Mental Health, Professional Burnout, and/or Wellbeing of School Teachers: Systematic Review and Meta-Analyses	Beames J.R., Spanos S., Roberts A., McGillivray L., Li S., Newby J.M., O’Dea B., Werner-Seidler A.	This paper outlines a systematic review and meta-analyses to identify, describe, and evaluate randomised and non-randomised controlled trials of psychological programs targeting the mental health, professional burnout, and/or wellbeing of school classroom teachers. Eighty-eight unique studies were identified for inclusion in the review, and of those 46 were included in the meta-analyses (23 rando…
480	Interventions Addressing Cannabis Use During Pregnancy: A Systematic Review. [Article]	Groff, Destin BA Bollampally, Pooja MPH Buono, Frank PhD Knehans, Amy MLIS Spotts, Hannah BA Bone, Curtis MD, MHS	Objectives: The prevalence of cannabis use among pregnant women is increasing in the United States and places mothers and infants at risk of multiple adverse health outcomes. Given the uncertainty expressed by providers regarding how to approach cannabis use during pregnancy and the growing need for a systematic endeavor to curb use in this population, the aim of this study is to conduct a system…
481	Interventions for Cognitive Deficits in Breast Cancer Survivors Treated With Chemotherapy. [Article]	Vance, David E. PhD, MGS Frank, Jennifer Sandson PhD Bail, Jennifer RN Triebel, Kristen L. PsyD Niccolai, Lindsay M. MA Gerstenecker, Adam PhD Meneses, Karen PhD, RN, FAAN	Background: Cognitive deficits are distressing adverse effects of chemotherapy that have a negative effect on quality of life in breast cancer survivors (BCSs). Cognitive deficits in cancer survivors are a top research and clinical practice priority., Objective: The aims of this study were to describe cognitive deficits that occur after chemotherapy, describe deficits in BCSs treated with chemoth…
482	Interventions to Improve Mental Health, Well-Being, Physical Health, and Lifestyle Behaviors in Physicians and Nurses: A Systematic Review	Melnyk, Bernadette Mazurek; Kelly, Stephanie A.; Stephens, Janna; Dhakal, Kerry; McGovern, Colleen; Tucker, Sharon; Hoying, Jacqueline; McRae, Kenya; Ault, Samantha; Spurlock, Elizabeth; Bird, Steven B.	Objective: This systematic review focused on randomized controlled trials (RCTs) with physicians and nurses that tested interventions designed to improve their mental health, well-being, physical health, and lifestyle behaviors.Data Source: A systematic search of electronic databases from 2008 to May 2018 included PubMed, CINAHL, PsycINFO, SPORTDiscus, and the Cochrane Library.Study Inclusion and…
483	Interventions to promote or improve the mental health of primary care nurses: a systematic review	Duhoux, Arnaud; Menear, Matthew; Charron, Maude; Lavoie‐Tremblay, Mélanie; Alderson, Marie	To synthesize the evidence on the effectiveness of interventions aiming to promote or improve the mental health of primary care nurses. Primary care nurses have been found to have high levels of emotional exhaustion and to be at increased risk of suffering from burnout, anxiety and depression. Given the increasingly critical role of nurses in high‐performing primary care, there is a need to ident…
484	Interventions to reduce burnout among clinical nurses: systematic review and meta-analysis	Lee M., Cha C.	Sporadic evidence exists for burnout interventions in terms of types, dosage, duration, and assessment of burnout among clinical nurses. This study aimed to evaluate burnout interventions for clinical nurses. Seven English databases and two Korean databases were searched to retrieve intervention studies on burnout and its dimensions between 2011 and 2020.check Thirty articles were included in the…
485	Interventions to Reduce Burnout and Improve Resilience: Impact on a Health System's Outcomes. [Miscellaneous Article]	MOFFATT-BRUCE, SUSAN D. MD, PhD, MBA NGUYEN, MICHELLE C. MD, MPH STEINBERG, BETH MS, RN HOLLIDAY, SCOTT MD KLATT, MARYANNA PhD	With the continuously changing health care environment and dramatic shift in patient demographics, institutions have the responsibility of identifying and dedicating resources for maintaining and improving wellness and resilience among front line providers to assure the quality of patient care. Our institution, the Ohio State University Wexner Medical Center (OSUWMC), has addressed the goal to de…
486	Interventions to reduce burnout of physicians and nurses: An overview of systematic reviews and meta-analyses.	Xiu-jie Zhang; Yingqian Song; Tongtong Jiang; Ning Ding; Tie-ying Shi; Zhang, Xiu-Jie; Song, Yingqian; Jiang, Tongtong; Ding, Ning; Shi, Tie-Ying	Objective: Numerous systematic reviews and meta-analyses on the interventions to reduce burnout of physicians and nurses have been published nowadays. This study aimed to summarize the evidence and clarify a bundled strategy to reduce burnout of physicians and nurses.Methods: Researches have been conducted within Cochrane Library, PubMed, Ovid, Scopus, EBSCO, and CINAHL published from inception t…
487	Interventions to reduce nurses' burnout: A systematic review and meta-analysis	Yildirim N., Yesilbas H., Kantek F.	Aim: To evaluate the effectiveness of interventions to reduce nurses' burnout. Design: A systematic review and meta-analysis. Methods: The research was carried out using the following databases: MEDLINE, CINAHL, Cochrane Library, ULAKBİM Turkish National Database, Science Direct, and Web of Science. The study selection, quality assessments, and data extractions of the included studies were carrie…
488	Interventions to reduce the consequences of stress in physicians: A review and meta-analysis	Regehr C., Glancy D., Pitts A., Leblanc V.R.	A significant proportion of physicians and medical trainees experience stress-related anxiety and burnout resulting in increased absenteeism and disability, decreased patient satisfaction, and increased rates of medical errors. A review and meta-analysis was conducted to examine the effectiveness of interventions aimed at addressing stress, anxiety, and burnout in physicians and medical trainees.…
489	Introducing a Resiliency Bundle for Home Care Nurses	Unger, Candace	Home healthcare (HHC) nurses are experiencing stress and burnout related to high workloads, isolation on the job, and COVID-19 restrictions. A literature review found numerous interventions effective in reducing nurse burnout through building resiliency and decreasing moral distress. The purpose of this evidence-based project was to improve resiliency and decrease the risk of burnout in HHC nurse…
490	Introducing nature at the work floor: A nature-based intervention to reduce stress and improve cognitive performance	Daniels, Silvie; Clemente, Diana B.P.; Desart, Steffie; Saenen, Nelly; Sleurs, Hanne; Nawrot, Tim S.; Malina, Robert; Plusquin, Michelle	Background Although a growing body of research has shown that exposure to nature has restorative effects on human health, the potential beneficial effects of nature-based interventions in the working environment are still underexplored. Methods We performed a randomized controlled study with a nature-based program during working hours. We enrolled employees, randomized the participants into two g…
491	Investigating the effects of post-discharge care services for patients with severe psychiatric illnesses on their caregivers' burnout in Sanandaj	Moghadam, Marzieh; Seyedolshohadayi, Asrin; Rezvani, Kajal; Modaresi, Sara; Saed, Golnia	Family-based caregivers of psychiatric patients are the backbone of the healthcare system and are, in fact, generally considered as patients themselves. Their commitment and obligation to take care of the in-need and disabled patients in the family can lead to their psychological destruction. This paper attempts to investigate the effects of post-discharge care for patients with severe psychiatri…
492	Investigating the impact of modified mindfulness-based stress reduction (MBSR) program on occupational burnout and other mental health status among nonmedical staff in a hospital: a randomized controlled trial	Haghighinejad H., Ghazipoor H., Jafari P., Taghipour K., Rezaie M., Liaghat L., Ramzi M.	Objective: Burnout is a prolonged psychological response to a longstanding interpersonal stressor at work. It can progress to other mental illnesses, such as anxiety and depression. In today’s society, burnout has become widespread, and it is currently a serious challenge in health systems. This study intended to investigate the impact of mindfulness training on burnout and depression, anxiety, a…
493	Investigation of psychological factors related to compassion fatigue, burnout, and compassion satisfaction among nurses.	Yeşil, Aslı; Polat, Şehrinaz	Background: While compassion fatigue is evaluated positively in nurses, compassion fatigue and burnout are undesirable from the viewpoint of professionals, service providers, institutions and ultimately society. It is necessary to identify the factors that lead to undesirable results and to reduce their effects. This study aimed to investigate nurses’ levels of compassion fatigue, compassion sati…
494	Iranian University students' stressors and coping strategies: A qualitative study. [Article]	Khademian, Fatemeh 1,2 Aslani, Azam 1,3 Ravangard, Ramin 4 Nami, Mohammad 5,6,7 Abbasi, Samaneh 8 Bastani, Peivand 4,	BACKGROUND: Although a certain amount of stress is essential, excessive stress can adversely influence the physiological and mental health. Hence, this study aims to assess common stressors and coping strategies among university students., MATERIALS AND METHODS: This qualitative study was conducted from October to November 2019 in Iran. Twelve students were recruited based on purposeful sampling …
495	Is It Me or You? A Team Approach to Mitigate Burnout in Critical Care	Jun, Jin; Costa, Deena Kelly	Burnout—a combination of emotional exhaustion, depersonalization, and a diminished sense of individual accomplishment—is a serious issue for critical care nurses. Burnout has been examined as an individual’s emotional state, but burnout is also a social phenomenon that may spread among colleagues through emotional contagion. Current interventions to reduce burnout are either person directed or or…
496	Job burnout among critical care nurses from 14 adult intensive care units in northeastern China: a cross-sectional survey	Zhang, Xiao-Chun; Huang, De-Sheng; Guan, Peng; Gu, Chun-Mei; Hu, Li-Huan; Li, Hong-Fei; Liu, Li-Hong; Sun, Long-Feng; Wang, Xuan; Yu, Xiao-Jiang; Zhang, Jun-Li; Zhang, Li-Hong; Zhang, Shen-Ping; Zhao, Wen-Jing; Zhen, Li-Yuan	ObjectivesThe shortage of qualified nurses is one of the critical challenges in the field of healthcare. Among the contributing factors, job burnout has been indicated as a risk factor for the intention to leave. The purpose of this study was to provide a better understanding of the local status and reference data for coping strategies for intensive care unit (ICU)-nurse burnout among Liaoning IC…
497	Job burnout in mental health providers: A meta-analysis of 35 years of intervention research	Dreison K.C., Luther L., Bonfils K.A., Sliter M.T., McGrew J.H., Salyers M.P.	Burnout is prevalent among mental health providers and is associated with significant employee, consumer, and organizational costs. Over the past 35 years, numerous intervention studies have been conducted but have yet to be reviewed and synthesized using a quantitative approach. To fill this gap, we performed a meta-analysis on the effectiveness of burnout interventions for mental health workers…
498	Job Demands and Resources, Mindfulness, and Burnout Among Delivery Drivers in China	Zhang C., Cheung S.P., Huang C.	The food and package delivery workforce in China has grown substantially in the past decade. However, delivery drivers face volatile and stressful work conditions, which can give rise to high turnover and burnout. Past research has indicated that job demands and resources (JD-R) significantly predict burnout. Scholars have also found evidence that mindfulness may be a protective factor against ne…
499	Job demands, resources, and burnout in social workers in china: Mediation effect of mindfulness	Huang C., Xie X., Cheung S.P., Zhou Y., Ying G.	Internationally, human service professionals, including social workers, experience high burnout and turnover rates. Despite the recent and rapid development of contemporary social work in China, Chinese social workers similarly experience significant rates of burnout. Therefore, there is a need to investigate the factors that contribute to social work burnout. This study applied the job demands a…
500	Job satisfaction and job-related stress among nurses: The moderating effect of mindfulness	Lee J.-H., Hwang J., Lee K.-S.	Job stress can positively influence individuals' work motivation; however, it is more typical for job stress to have adverse physical and psychological effects, which in turn undermine job satisfaction. OBJECTIVE: The present study has two purposes: to evaluate the effect of the health-promotion lifestyle and job stress to job satisfaction and turnover intention, respectively; and to investigate …
501	Juggling to find balance: hearing the voices of undergraduate student nurses.	Mills, Anne; Ryden, Julie; Knight, Anneyce	Background: Accounts of stress are common among students on nursing programmes. Prolonged high levels of stress can contribute to poor learning, the development of detrimental health behaviours, attrition and burnout. Aims: To examine the health and wellbeing implications of undertaking a BSc nursing degree in the UK for first-year students. Methods: Qualitative narrative analysis of 100 written …
502	Key determinates of job satisfaction for acute care nurse practitioners in Taiwan.	Huang, Sheng-Shiung; Chen, Cheng-Yuan; Kau, Kevin; Tsai, Jung-Mei; Tsay, Shiow-Luan	Background: Taiwan is a super-aged society, and the shortage of hospital doctors; nurse practitioners (NPs) became vital healthcare providers to fulfill the healthcare demands of the population. The purpose of this study was to explore the key determinates of job satisfaction for NPs in acute care practices using significant practice variables, such as empowerment and burnout. Methods: Participan…
503	Key factors for implementing mindfulness-based burnout interventions in surgery	Lebares, Carter C.; Guvva, Ekaterina V.; Desai, Aditi; Herschberger, Amy; Ascher, Nancy L.; Harris, Hobart W.; O’Sullivan, Patricia	Background Burnout and distress are widespread issues in surgical training. While effective interventions are slowly coming to light, little has been published regarding the sustainable implementation of such interventions, including the critical need to identify barriers and enablers. Methods Enhanced Stress Resilience Training (ESRT), a mindfulness-based cognitive intervention for surgical trai…
504	Leadership communication, stress, and burnout among frontline emergency department staff amid the COVID-19 pandemic: A mixed methods approach	Sangal, Rohit B.; Bray, Alexandra; Reid, Eleanor; Ulrich, Andrew; Liebhardt, Beth; Venkatesh, Arjun K.; King, Marissa	Background Organizations have a key role to play in supporting healthcare workers (HCWs) and mitigating stress during COVID-19. We aimed to understand whether perceptions of support and communication by local leadership were associated with reduced reports of stress and burnout among frontline HCWs. Methods We conducted cross-sectional surveys embedded within emergency department (ED) workflow du…
505	Level and appraisal of fatigue are not specific in Burnout	Van Dam A., Keijsers G., Verbraak M., Eling P., Becker E.	Fatigue is a main feature of the burnout syndrome but also very common in other psychiatric disorders such as major depression and anxiety disorders. This raises the question of whether the level and appraisal of fatigue is experienced differently by individuals suffering from burnout than by those exhibiting anxiety disorders and major depression. If fatigue is experienced differently in burnout…
506	Life after opioid-involved overdose: survivor narratives and their implications for ER/ED interventions	Elliott L., Bennett A.S., Wolfson-Stofko B.	Background and Aims: Numerous states in the United States are working to stem opioid-involved overdose (OD) by engaging OD survivors before discharge from emergency departments (EDs). This analysis examines interactions between survivors and medical care providers that may influence opioid risk behaviors post-OD. Design: Qualitative stakeholder analysis involving in-depth interviews with samples …
507	Longitudinal determinants of energy levels in knowledge workers	Arnetz B.B., Broadbridge C.L., Ghosh S.	OBJECTIVE:: Increasingly, workers in the service, welfare, and health care sectors suffer adverse effects (ie, depression, burnout, etc) of "low-energy syndromes." Less is known about energy-based outcomes among knowledge workers. This study aimed to identify determinants of self-rated energy in knowledge workers and examine how these determinants change over time. METHODS:: In collaboration with…
508	Longitudinal study predicting burnout in Spanish nurses: The role of neuroticism and emotional coping	Fornés-Vives, Joana; García-Banda, Gloria; Frias-Navarro, Dolores; Pascual-Soler, Marcos	The aim of the present study was to investigate whether nursing students' neuroticism trait and coping styles can predict nurses' professional burnout. A three-wave longitudinal study with a time lag of 6 years was conducted, following nursing students from three Spanish universities until they joined the health labor market. The sample consisted in 249 students in the first year of their nursing…
509	Long-term effects of a tailored mindfulness-based program for Chinese intensive care unit nurses: A randomized parallel-group trial	Lu, Fang; Xu, Yuanyuan; Yu, Yongju; Zhao, Rongrong; Peng, Li; Liu, Botao; Li, Min	Aim This study investigated the direct and long-term improvements that mindfulness-based interventions exert on intensive care unit nurses. We assessed an abbreviated four-week, twice-weekly mindfulness-based intervention program’s effect on work-related mental health variables and examined whether the intervention impact was maintained at two- and six-month follow-up assessments. We also examine…
510	Long-term outcome of a mental health promotion program in Germany	Lyssenko L., Müller G., Kleindienst N., Schmahl C., Berger M., Eifert G., Kölle A., Nesch S., Ommer-Hohl J., Wenner M., Bohus M.	Mental health promotion programs (MHP) seek to reduce sub-syndromal symptoms of mental distress and enhance positive mental health. This study evaluates the long-term effects of a mindfulness-based MHP program ('Life Balance') provided by health coaches in a multi-site field setting on mental distress, satisfaction with life and resilience. Using a controlled design, propensity score matching was…
511	Maintenance Treatment With Varenicline for Smoking Cessation in Patients With Schizophrenia and Bipolar Disorder: A Randomized Clinical Trial. [Article]	Evins, Eden A. MD, MPH 1 Cather, Corinne PhD 1 Pratt, Sarah A. PhD 2 Pachas, Gladys N. MD 1 Hoeppner, Susanne S. PhD 1 Goff, Donald C. MD 3 Achtyes, Eric D. MD, MS 4 Ayer, David PhD 5 Schoenfeld, David A. PhD 1	IMPORTANCE: It is estimated that more than half of those with serious mental illness smoke tobacco regularly. Standard courses of pharmacotherapeutic cessation aids improve short-term abstinence, but most who attain abstinence relapse rapidly after discontinuation of pharmacotherapy., OBJECTIVE: To determine whether smokers diagnosed with schizophrenia and bipolar disease have higher rates of pro…
512	Making time and space: the impact of mindfulness training on nursing and midwifery practice. A critical interpretative synthesis	Hunter, Louise	To explore qualitative literature to ascertain whether and how nurses and midwives perceive that mindfulness impacts on their practice, particularly their interactions with patients. Stress and burnout, which negatively impact patient care, are widely reported among nurses and midwives, who face unique stressors as professionals who often hold little organisational power, but are expected to shou…
513	Mantra meditation programme for emergency department staff: a qualitative study	Lynch, Julie; Prihodova, Lucia; Dunne, Pádraic J; O’Leary, Caoimhe; Breen, Rachel; Carroll, Áine; Walsh, Cathal; McMahon, Geraldine; White, Barry	ObjectivesRates of burnout and stress in healthcare practitioners are steadily increasing. Emergency department (ED) staff are particularly susceptible to such poor outcomes. Mantra meditation (MM) may contribute to increased well-being. The primary aim of this study was to obtain indepth qualitative feedback on ED staff’s experience of a MM programme. A secondary objective was to harness staff’s…
514	Massage Chair Sessions: Favorable effects on ambulatory cancer center nurses' perceived level of stress, blood pressure, and heart rate.	Hand, Mary Ellen; Margolis, Jennifer; Staffileno, Beth A.	BACKGROUND: High stress levels over time can contribute to compassion fatigue and burnout and negatively affect individual health and well-being. OBJECTIVES: A pre-/post-test initiative was implemented to determine the effects of massage chair sessions on ambulatory cancer center nurses (RNs and advanced practice providers) based on their perceived stress, blood pressure (BP), and heart rate (HR)…
515	Measuring 'Need for Recovery' as an indicator of staff well-being in the emergency department: a survey study.	Graham, Blair; Cottey, Laura; Smith, Jason E.; Mills, Mark; Latour, Jos M.	Background: The Need for Recovery (NFR) Scale is an 11-item questionnaire that assesses how work affects intershift recovery. Items are summated to form a score with a maximum value of 100. Previously reported scores range from 38 in nurses to 55 in miners. This study aimed to determine the NFR Score among ED staff and to identify whether the NFR Score was associated with characteristics potentia…
516	Measuring occupational stress in emergency departments.	McCormick, Ellyse; Devine, Susan; Crilly, Julia; Brough, Paula; Greenslade, Jaimi	Objective: EDs are highly demanding workplaces generating considerable potential for occupational stress experiences. Previous research has been limited by a focus on specific aspects of the working environment and studies focussing on a range of variables are needed. The aim of the present study was to describe the perceptions of occupational stress and coping strategies of ED nurses and doctors…
517	Measuring the levels of burnout syndrome and empathy of Spanish emergency medical service professionals	Juliá-Sanchis, Rocío; Richart-Martínez, Miguel; García-Aracil, Noelia; José-Alcaide, Lourdes; Piquer-Donat, Tamara; Castejón-de-la-Encina, Mª Elena	Background to determine the prevalence of burnout syndrome among Spanish emergency medical service professionals and establish any possible relationships between their levels of empathy and sociodemographic and/or working conditions. Method 550 professionals participated in this descriptive study by responding to the Maslach Burnout Inventory and the Basic Empathy Scale. Results respondents were,…
518	Mediating effect of coping style between empathy and burnout among Chinese nurses working in medical and surgical wards	Cheng, Li; Yang, Jiao; Li, Mengyuan; Wang, Wenru	This study aimed to investigate burnout, coping style and empathy among Chinese nurses working in medical and surgical wards and to examine the mediating effect of coping style between empathy and burnout among this group of nurses. A cross‐sectional questionnaire survey. The study recruited a convenience sample of 363 nurses from three university‐affiliated tertiary hospitals in Shiyan City, Hub…
519	Mediating effect of coping styles on the association between psychological capital and psychological distress among Chinese nurses: a cross-sectional study.	Zhou, H.; Peng, J.; Wang, D.; Kou, L.; Chen, F.; Ye, M.; Deng, Y.; Yan, J.; Liao, S.	Accessible summary What is known on the subject? Studies show that psychological capital (PsyCap) is a protective factor against psychological distress, such as depressive symptoms. However, few have attempted to address the role of coping styles in the relationship between PsyCap and psychological distress., What does this paper add to existing knowledge? Our study found moderate levels of PsyCa…
520	Meditation app alleviates burnout and builds resilience for chaplains in hospices for older adults in Asian and African cities	Pandya S.P.	This article reports a one-year study examining the effect of a smartphone meditation app (M-App) in alleviating burnout and promoting resilience among chaplains working in hospices of older adults in Asian and African cities (N 1 = 96; N 2 = 85). Results indicated that chaplains who used the M-App exhibited lesser emotional exhaustion and depersonalization as burnout markers and higher personal …
521	Mental and physical training with meditation and aerobic exercise improved mental health and well-being in teachers during the COVID-19 pandemic	Demmin D.L., Silverstein S.M., Shors T.J.	Teachers face significant stressors in relation to their work, placing them at increased risk for burnout and attrition. The COVID-19 pandemic has brought about additional challenges, resulting in an even greater burden. Thus, strategies for reducing stress that can be delivered virtually are likely to benefit this population. Mental and Physical (MAP) Training combines meditation with aerobic ex…
522	Mental health among outpatient reproductive health care providers during the US COVID-19 epidemic	Comfort, Alison B.; Krezanoski, Paul J.; Rao, Lavanya; El Ayadi, Alison; Tsai, Alexander C.; Goodman, Suzan; Harper, Cynthia C.	Introduction: Both inpatient and outpatient providers may be at increased risk of stress, anxiety and depression from their roles as health providers during the COVID-19 epidemic. This study explores how the US COVID-19 epidemic has increased feelings of stress, anxiety and depression among outpatient reproductive health providers. Methods: We conducted a survey with open-ended responses among ou…
523	Mental health assessment of Spanish frontline healthcare workers during the SARS-CoV-2 pandemic	Sangrà, Pau Sobregrau; Ribeiro, Thaís Castro; Esteban-Sepúlveda, Silvia; Pagès, Esther García; Barbeito, Beatriz López; Llobet, Jordi Aguiló; Moya-Prats, José Luís Pomar; Pérez, Luís Pintor; Mir, Sira Aguiló	Background and objective The Covid-19 pandemic continues challenging health systems globally, exposing healthcare workers to constant physical and psychological stressors. To date, several studies have already shown the catastrophic impact on the mental health of medical personnel during the early period of the pandemic. Nevertheless, literature evidences the dearth of works that evaluate the eff…
524	Mental health interventions for healthcare workers during the first wave of COVID-19 pandemic in Spain	Priede, Amador; López-Álvarez, Inés; Carracedo-Sanchidrián, Diego; González-Blanch, César	Objective In order to reduce distress associated with working with COVID-19 patients, several psychological intervention programmes for healthcare workers have been developed in Spain. We aimed to describe the main characteristics and components of these programmes for healthcare workers treating COVID-19 patients in Spanish hospitals. Material and methods An online survey was designed to evaluat…
525	Mental Health Nurses' Attitudes and Perceived Self-Efficacy Toward Inpatient Aggression: A Cross-Sectional Study of Associations With Nurse-Related Characteristics	Verhaeghe S., Duprez V., Beeckman D., Leys J., Van Meijel B., Van Hecke A.	Purpose: To explore mental health nurses' attitude and self-efficacy to adult inpatient aggression, and to explore the association with nurse-related characteristics. Design and Method: Cross-sectional study in a sample of 219 mental health nurses in nine psychiatric hospitals, with stepwise linear regression analysis to detect predictive models. Findings: Female and less experienced nurses were …
526	Mental Health Nurses' Attitudes and Perceived Self-Efficacy Toward Inpatient Aggression: A Cross-Sectional Study of Associations With Nurse-Related Characteristics.	Verhaeghe, Sofie; Duprez, Veerle; Beeckman, Dimitri; Leys, Joris; Van Meijel, Berno; Van Hecke, Ann	Purpose: To explore mental health nurses' attitude and self‐efficacy to adult inpatient aggression, and to explore the association with nurse‐related characteristics. Design and Method: Cross‐sectional study in a sample of 219 mental health nurses in nine psychiatric hospitals, with stepwise linear regression analysis to detect predictive models. Findings: Female and less experienced nurses were …
527	Mental health, burnout and resilience in community pharmacists during the COVID-19 pandemic: A cross-sectional study	Samir AlKudsi, Zeana; Hany Kamel, Nadin; El-Awaisi, Alla; Shraim, Mujahed; Saffouh El Hajj, Maguy	Background The study aimed to assess burnout, resilience, and levels of depression, anxiety, stress and fear among community pharmacists during the pandemic, and examine if fear of COVID-19 is associated with these outcomes of interest. Methods A cross-sectional survey of community pharmacists in Qatar was conducted. Pharmacists’ burnout was measured by the Maslach Burnout Inventory: Human Servic…
528	Midwives׳ experiences of workplace resilience	Hunter, Billie; Warren, Lucie	Background many UK midwives experience workplace adversity resulting from a national shortage of midwives, rise in birth rate and increased numbers of women entering pregnancy with complex care needs. Research evidence suggests that workplace pressures, and the emotional demands of the job, may increase midwives׳ experience of stress and contribute to low morale, sickness and attrition. Much less…
529	Mindful ethical practice and resilience academy: Equipping nurses to address ethical challenges	Rushton C.H., Swoboda S.M., Reller N., Skarupski K.A., Prizzi M., Young P.D., Hanson G.C.	Background Ethical challenges in clinical practice significantly affect frontline nurses, leading to moral distress, burnout, and job dissatisfaction, which can undermine safety, quality, and compassionate care. Objectives To examine the impact of a longitudinal, experiential educational curriculum to enhance nurses’ skills in mindfulness, resilience, confidence, and competence to confront ethica…
530	Mindful Ethical Practice and Resilience Academy: Equipping Nurses to Address Ethical Challenges.	Rushton, Cynda Hylton; Swoboda, Sandra M.; Reller, Nancy; Skarupski, Kimberly A.; Prizzi, Michelle; Young, Peter D.; Hanson, Ginger C.	Background: Ethical challenges in clinical practice significantly affect frontline nurses, leading to moral distress, burnout, and job dissatisfaction, which can undermine safety, quality, and compassionate care. Objectives: To examine the impact of a longitudinal, experiential educational curriculum to enhance nurses' skills in mindfulness, resilience, confidence, and competence to confront ethi…
531	Mindful Mentors: Is a Longitudinal Mind-Body Skills Training Pilot Program Feasible for Pediatric Cardiology Staff?	Freedenberg, Vicki A; Jiang, JiJi; Cheatham, Carla A; Sibinga, Erica Ms; Powell, Cynthia A; Martin, Gerard R; Steinhorn, David M; Kemper, Kathi J	Background: Stress and burnout among medical professionals are common and costly, placing professionals, organizations, and patients at risk.; Objectives: To determine feasibility and acceptability of a longitudinal mind-body skills training initiative to help staff decrease stress and burnout, improve well-being, and empower them to utilize basic mindfulness methods with coworkers, patients, and…
532	Mindful Self-Care and Resiliency (MSCR): Protocol for a pilot trial of a brief mindfulness intervention to promote occupational resilience in rural general practitioners	Rees C., Craigie M., Slatyer S., Heritage B., Harvey C., Brough P., Hegney D.	Introduction The Mindful Self-Care and Resiliency (MSCR) programme is a brief psychosocial intervention designed to promote resilience among various occupational groups. The intervention is based on the principles of mindfulness and also incorporates an educational self-care component. The current paper presents the protocol for a pilot study that will evaluate the effectiveness of this programme…
533	Mindful Self-Care, Self-Compassion, and Resilience Among Palliative Care Providers During the COVID-19 Pandemic	Garcia, Ana Cláudia Mesquita; Ferreira, Ana Cristina Gonçalves; Silva, Laura Soares Rodrigues; da Conceição, Vander Monteiro; Nogueira, Denismar Alves; Mills, Jason	Context Given the adverse impact of COVID-19 on the wellbeing of palliative care providers, there is a growing need to better understand protective variables, such as self-care, mindfulness and self-compassion, as they relate to resilience. Objective To investigate mindful self-care, self-compassion, and resilience as reported by palliative care providers during the COVID-19 pandemic. Methods Des…
534	Mindful Self-Compassion Training and Nephrology Nurses' Self-Reported Levels of Self-Compassion, Burnout, and Resilience: A Mixed Methods Study.	Crandall, Jacqueline; Harwood, Lori; Wilson, Barbara; Morano, Catherine	Caring for people with chronic kidney disease, let alone during a pandemic, can place nurses at risk for burnout. This study explored the effects of the Mindful Self- Compassion (MSC) 8-week training on nephrology nurses' levels of self-compassion, burnout, and resilience. Twelve nurses participated. Surveys were completed before, immediately after, and three months after training. A focus group …
535	Mindfulness Among Genetic Counselors Is Associated with Increased Empathy and Work Engagement and Decreased Burnout and Compassion Fatigue	Silver J., Caleshu C., Casson-Parkin S., Ormond K.	Genetic counselors experience high rates of compassion fatigue and an elevated risk for burnout, both of which can negatively impact patient care and retention in the profession. In other healthcare professions, mindfulness training has been successfully used to address similar negative psychological sequelae and to bolster empathy, which is the foundation of our counseling work. We aimed to asse…
536	Mindfulness Among Medical Oncology Doctors and Its Relation With Burnout: Turkish Oncology Group (TOG) Study	Avci O., İriaǧaç Y., Çavdar E., Şeber E.S.	PURPOSE:Medical oncology physicians have been identified as one of the main risk groups for the development of burnout. Mindfulness as being aware of the moment nonjudgmentally seems to be a protective factor against burnout. We aimed to reveal mindfulness levels among medical oncology doctors and the potential impact of mindfulness on burnout syndrome.METHODS:In this cross-sectional study, the d…
537	Mindfulness and burnout among Chinese college students: mediation through sleep quality and perceived stress	Gan R., Xue J., Chen S.	College students often face challenges and obstacles which leads them vulnerable to burnout. Though numerous studies have supported an association between mindfulness and burnout, yet little is known about the potential mediating role of mindfulness exerts its effect in this link. This study aimed to explore the relationship between mindfulness and burnout among Chinese college students and inves…
538	Mindfulness and compassion training for health professionals: A qualitative study	Brun C., Akinyemi A., Houtin L., Mizzi C., Cardoso T., Isnard Bagnis C.	Background: Compassion is a key component of quality care. Encouraging Health Care Professionals (HCPs) to develop a patient-centered care relationship through mindfulness and compassion training may be beneficial for both patients and HCPs. Method: We assessed the impact of a compassion-centered mindfulness program [i.e., the Mindfulness Based (MB) CARE program] on healthcare practice conducting…
539	Mindfulness and compassion-oriented practices at work reduce distress and enhance self-care of palliative care teams: A mixed-method evaluation of an "on the job" program	Orellana-Rios C.L., Radbruch L., Kern M., Regel Y.U., Anton A., Sinclair S., Schmidt S.	Background: Maintaining a sense of self-care while providing patient centered care, can be difficult for practitioners in palliative medicine. We aimed to pilot an "on the job" mindfulness and compassion-oriented meditation training for interdisciplinary teams designed to reduce distress, foster resilience and strengthen a prosocial motivation in the clinical encounter. Methods: Our objective was…
540	Mindfulness and Coping Are Inversely Related to Psychiatric Symptoms in Patients and Informal Caregivers in the Neuroscience ICU: Implications for Clinical Care. [Article]	Shaffer, Kelly M. MS Riklin, Eric BA Jacobs, Jamie M. PhD Rosand, Jonathan MD, MSc Vranceanu, Ana-Maria PhD	Objective: To assess the correlation of psychosocial resiliency factors (mindfulness and coping) with symptoms of posttraumatic stress, anxiety, and depression in patients recently admitted to the neuroscience ICU and their primary informal caregivers., Design: A descriptive, cross-sectional correlational study., Setting: Neuroscience ICU in a major medical center., Participants: A total of 78 dy…
541	Mindfulness Applications: Can They Serve as a Stress, Anxiety, and Burnout Reduction Tool in Orthopaedic Surgery Training? A Randomized Control Trial. [Miscellaneous Article]	Boden, Lauren M. MD 1 Rodriguez, Christian BS 2 Kelly, John D. IV MD 1 Khalsa, Amrit S. MD 1 Casper, David S. MD 1,a	Background: Stress and burnout are prevalent within the orthopaedic surgery community. Mindfulness techniques have been shown to improve wellness, yet traditional courses are generally time-intensive with low surgeon utilization. We sought to determine whether the introduction of a simple mindfulness-based phone application would help decrease stress, anxiety, and burnout in orthopaedic surgery r…
542	Mindfulness as an Antidote to Burnout for Nursing and Support Staff in an Oncological Intensive Care Unit: A Pilot Study.	Urso, Catherine; Laserna, Andres; Feng, Lei; Agnite, Ashley; Jawe, Neetha; Magoun, Courtney; Layton, Lorraine S.; Nates, Joseph L.; Gutierrez, Cristina	We set out to implement a pilot mindfulness-based intervention (MBI) to alleviate burnout, stress, anxiety, and depression in nursing and support staff of an oncological intensive care unit. We created an 8-week personalized yoga therapy MBI for nurses and patient care technicians in an oncological intensive care unit. Validated self-report scale tools were used to measure burnout, stress, anxiet…
543	Mindfulness as an intrapreneurship tool for improving the working environment and self-awareness	Yela Aránega, Alba; Del Val Núñez, Mª Teresa; Castaño Sánchez, Rafael	This paper presents how to implement a program with an Intrapreneurship methodology such as Mindfulness which develops the emotional intelligence. The objective is for workers to acquire role self-awareness using Mindfulness, and to improve the working environment. The results obtained after analysing quantitative variables are presented for a sample of 76 professionals working in nursing homes f…
544	Mindfulness based stress reduction for medical students: Optimising student satisfaction and engagement	Aherne D., Farrant K., Hickey L., Hickey E., McGrath L., McGrath D.	Background: Medical practitioners and students are at increased risk of a number of personal and psychological problems. Stress and anxiety due to work-load and study requirements are common and self-care methods are important in maintaining well-being. The current study examines perceptions of and satisfaction ratings with a mindfulness based stress reduction (MBSR) programme for 1st year (compu…
545	Mindfulness dispositions and defense style as positive responses to psychological distress in oncology professionals	Di Giuseppe, Mariagrazia; Ciacchini, Rebecca; Piarulli, Andrea; Nepa, Gianni; Conversano, Ciro	Purpose Working in oncology departments is a stressful and emotionally consuming experience and oncology professionals are particularly at risk for developing stress-related syndromes. Defense mechanisms (high-adaptive) and mindfulness dispositions are known as facilitators of well-being and adaptation. In this study we analysed the role of these unconscious and conscious strategies in protecting…
546	Mindfulness exercises reduce death anxiety and burnout in intensive care nurses	Xiang-Zi J., Jia-yuan Z.	Intensive care units (ICUs) nurses experience a high level of death anxiety. Interventions that reduce death anxiety are needed. We conducted a nonrandomized study with 66 ICU nurses. The 34 in the intervention group received an 8-week tailored mindfulness-based intervention and the 32 in the control group received no intervention. Both groups completed pre and post-tests of death anxiety and bur…
547	Mindfulness for healthcare providers fosters professional quality of life and mindful attention among emergency medical technicians	Ducar D.M., Penberthy J.K., Schorling J.B., Leavell V.A., Calland J.F.	Objective: Emergency medical service (EMS) providers are systematically subjected to intense stimuli in their work that may result in distress and emotional suffering. While it is known that mindfulness-based stress reduction (MBSR) helps to foster well-being in healthcare workers, the effectiveness of MBSR among EMS providers is less understood. We explored the impact of a modified version of MB…
548	Mindfulness for Novice Pediatric Nurses: Smartphone Application Versus Traditional Intervention	Morrison Wylde, Chelsey; Mahrer, Nicole E.; Meyer, Rika M.L.; Gold, Jeffrey I.	Purpose The current study compares the effects of a traditionally delivered mindfulness (TDM) intervention to a smartphone delivered mindfulness (SDM) intervention, Headspace, an audio-guided mindfulness meditation program, in a group of novice nurses. Design and Methods Novice nurses participating in a pediatric nurse residency program were asked to participate in either a TDM or SDM interventio…
549	Mindfulness for Novice Pediatric Nurses: Smartphone Application Versus Traditional Intervention.	Morrison Wylde, Chelsey; Mahrer, Nicole E.; Meyer, Rika M.L.; Gold, Jeffrey I.	Purpose The current study compares the effects of a traditionally delivered mindfulness (TDM) intervention to a smartphone delivered mindfulness (SDM) intervention, Headspace, an audio-guided mindfulness meditation program, in a group of novice nurses. Design and Methods Novice nurses participating in a pediatric nurse residency program were asked to participate in either a TDM or SDM interventio…
550	Mindfulness in allied health and social care professional education: a scoping review	Kinsella E.A., Smith K., Bhanji S., Shepley R., Modor A., Bertrim A.	Background: Investigations into the use of mindfulness with allied health and social care students, many of whom ultimately work in rehabilitation settings, is in the nascent stages and no systematic mapping of the literature has occurred. The purpose of this scoping review was to identify, summarise, and describe the current state of knowledge on mindfulness in allied health and social care prof…
551	MINDFULNESS IN HEALTHCARE PROFESSIONALS AND MEDICAL EDUCATION.	CHMIELEWSKI, JACEK; ŁOŚ, KACPER; ŁUCZYŃSKI, WŁODZIMIERZ	Healthcare professionals are exposed not only to the ubiquitous stress, but also to the culture of perfectionism. Therefore, they need tools to achieve a balance between work and rest in order to effectively help their patients. The study objective is a review of the literature on the implementation of mindfulness in healthcare professionals and medical students. The authors searched the literatu…
552	Mindfulness in nursing: An evolutionary concept analysis	White L.	Aim: To report an analysis of the concept of mindfulness. Background: Mindfulness is an emerging concept in health care that has significant implications for a variety of clinical populations. Nursing uses this concept in limited ways, and subsequently requires conceptual clarity to further identify its significance, use and applications in nursing. Design: Mindfulness was explored using Rodgers …
553	Mindfulness in the OR: A Pilot Study Investigating the Efficacy of an Abbreviated Mindfulness Intervention on Improving Performance in the Operating Room	Saway, Brian F; Seidel, Laurie W; Dane, Francis C; Wattsman, Terri	Background Surgery requires operating room physicians to succumb to unpredictable schedules, long hours, and involved operations, which have led many to acquire maladaptive habits to attain focus in the OR. Research on mindfulness in the medical community has shown positive results on stress, burnout, and quality of life. However, due to the seemingly subjective nature of the benefits of mindfuln…
554	Mindfulness Integrated Cognitive Behavioural Intervention: Effects on Palliative Cancer Care Professionals	Kaur A., Sharma M.P., Chaturvedi S.K.	Objective Being a palliative cancer care professional is challenging and stressful. In recent decades, there has been more interest in mindfulness to improve overall well-being of healthcare professionals. Mindfulness integrated cognitive behavioural interventions (MICBI) are more practical, flexible and understandable than traditional psychological therapies alone. There is a dearth of studies i…
555	Mindfulness Practice and Job Performance in Social Workers: Mediation Effect of Work Engagement	Huang C.-C., Tu B., Zhang H., Huang J.	Despite a rapid increase in the work force over the last decade, the social work labor force is still suffering through high amounts of stress and burnout that could negatively affect work engagement and job performance in China. A potential solution worth exploring, however, is the practice of mindfulness, a concept based on expanding one’s awareness to target focus without judgement. Using 537 …
556	Mindfulness predicts less depression, anxiety, and social impairment in emergency care personnel: A longitudinal study.	Westphal, Maren; Wall, Melanie; Corbeil, Thomas; Keller, Dagmar I.; Brodmann-Maeder, Monika; Ehlert, Ulrike; Exadaktylos, Aristomenis; Bingisser, Roland; Kleim, Birgit	Medical personnel working in emergency rooms (ER) are at increased risk of mental health problems and suicidality. There is increasing evidence that mindfulness-based interventions can improve burnout and other mental health outcomes in health care providers. In contrast, few longitudinal prospective studies have examined protective functions of dispositional mindfulness in this population. The o…
557	Mindfulness training for healthcare professional students: A waitlist controlled pilot study on psychological and work-relevant outcomes	Braun, Sarah Ellen; Dow, Alan; Loughan, Ashlee; Mladen, Samantha; Crawford, MaryKate; Rybarczyk, Bruce; Kinser, Patricia	Objectives To fill gaps in the literature on the effects of mindfulness for healthcare professionals (HCPs), the current pragmatic trial investigated feasibility, acceptability, and effectiveness of Mindfulness for Interdisciplinary Healthcare Professional (MIHP) students on stress and work-relevant outcomes in the absence of offering school-based incentives. Design A partially randomized waitlis…
558	Mindfulness Training Reduces PTSD Symptoms and Improves Stress-Related Health Outcomes in Police Officers	Grupe D.W., McGehee C., Smith C., Francis A.D., Mumford J.A., Davidson R.J.	Law enforcement officers are regularly exposed directly and indirectly to a wide variety of traumatic stressors, which take place against a backdrop of high levels of organizational stressors. Consequently, this group is at elevated risk for posttraumatic stress disorder (PTSD) and other negative physical and mental health outcomes, yet there are few empirically supported interventions to proacti…
559	Mindfulness workshops effects on nurses' burnout, stress, and mindfulness skills	Sarazine J., Heitschmidt M., Vondracek H., Sarris S., Marcinkowski N., Kleinpell R.	Burnout decreases work performance and quality of care and can result in medical errors, lower patient satisfaction, and higher rates of turnover. A study of 68 000 registered nurses showed that 35% of hospital nurses were experiencing symptoms of burnout. A systematic review identified that mindfulness-based interventions for health care professionals reduced stress and burnout and increased sel…
560	Mindfulness, emotional intelligence and occupational burnout in intensive care nurses: A mediating effect model.	Xie, Caixia; Li, Xinyu; Zeng, Yanli; Hu, Xiuying	Aim(s): To construct structural equation models to test the mediating role of emotional intelligence in the relationship between mindfulness and occupational burnout. Background: Reports assessing the relationships among mindfulness, emotional intelligence and burnout, specifically in ICU nurses, are scarce. Methods: This was a descriptive, correlational, cross‐sectional research design with 883 …
561	Mindfulness, perceived stress, and subjective well-being: a correlational study in primary care health professionals	Atanes, Ana; Andreoni, Solange; Hirayama, Marcio; Montero-Marin, Jesús; Barros, Viviam; Ronzani, Telmo; Kozasa, Eliza; Soler, Joaquim; Cebolla, Ausiàs; Garcia-Campayo, Javier; Demarzo, Marcelo	Primary health care professionals (PHPs) usually report high levels of distress and burnout symptoms related to job strain. Mindfulness, defined as non-judgmental-present-moment awareness, seems to be a moderator in the causal association between life stressors and well-being. This study aimed to verify correlations among self-reported mindfulness, perceived stress (PS), and subjective well-being…
562	Mindfulness, self-compassion and psychological inflexibility mediate the effects of a mindfulness-based intervention in a sample of oncology nurses	Duarte, Joana; Pinto-Gouveia, José	Objectives Mindfulness-based interventions (MBIs) have received large empirical support for their efficacy. In comparison, few studies have explored the underlying mechanisms and processes through which MBIs impact outcomes. This study aimed to explore the potential role of trait mindfulness, self-compassion and psychological inflexibility as mediators of the effects of a MBI on burnout, compassi…
563	Mindfulness: Assessing the Feasibility of a Pilot Intervention to Reduce Stress and Burnout	Montanari K.M., Bowe C.L., Chesak S.S., Cutshall S.M.	Purpose: To examine the feasibility of a brief mindfulness intervention and to reduce nurse stress and burnout in an inpatient medical unit. Design: Single-arm, pre/post test study design. Method: Perceived Stress Scale (PSS), Maslach Burnout Inventory (MBI), and pre/post demographic questionnaires given at pre-intervention (baseline) and 6 weeks post-intervention. Intervention effectiveness was …
564	Mindfulness: Implications for Research Methods	Culbreth, Rachel; Spratling, Regena	Mindfulness, defined as focusing on the present moment without judgment, has shown clinical efficacy in pediatric research. Mindfulness-based interventions reduce anxiety, depression, and burnout in pediatric nurses and health care providers, and improve asthmatic symptoms, eating disorders, and stress in pediatric patients. We provide an overview of mindfulness-based interventions in pediatric r…
565	Mindfulness-based Cognitive Therapy for Obsessive-Compulsive Disorder: A Pilot Study. [Miscellaneous Article]	DIDONNA, FABRIZIO PsyD LANFREDI, MARIANGELA PsyD XODO, ERICA PsyD FERRARI, CLARISSA PhD ROSSI, ROBERTA PsyD PEDRINI, LAURA PhD	Background: Cognitive-behavioral therapy (CBT) is the first-choice intervention for obsessive-compulsive disorder (OCD); however, a notable proportion of patients either do not respond to treatment or relapse after CBT. Mindfulness-based treatment has been suggested as an alternative or complementary therapeutic strategy for OCD. However, only a few studies have focused on its application in clin…
566	Mindfulness-based cognitive therapy: An efficacy study for mental health care staff	Askey-Jones R.	What is known of the subject: Burnout is a major concern within the NHS impacting negatively on mental healthcare professionals. Evidence suggests that burnout can lead to reduced productivity and reduced quality of care for patients. Mindfulness-based interventions (MBIs) have demonstrated effectiveness in mitigating burnout for healthcare professionals. What the paper adds to existing knowledge…
567	Mindfulness-Based Compassion Training for Health Professionals Providing End-of-Life Care: Impact, Feasibility, and Acceptability	Watts K.J., O'Connor M., Johnson C.E., Breen L.J., Kane R.T., Choules K., Doyle C., Buchanan G., Yuen K.	Background: Health professionals who care for patients and their families at the end of life (EOL) may experience gratitude, and enhanced spirituality and meaning in life, yet they are also at increased risk of psychological distress, compassion fatigue, and occupational burnout given the stressors they encounter in their work. Objectives: This research evaluated the feasibility and acceptability…
568	Mindfulness-based intervention for nurses in AIDS care in China: A pilot study	Pan C., Wang H., Chen M., Cai Y., Xiao C., Tang Q., Koniak-Griffin D.	Background/purpose: Workplace stress among nurses providing care for people living with human immunodeficiency virus is a serious problem in China that may increase rates of job burnout and affect quality of care. Mindfulness-based intervention has been shown to be effective in relieving stress and burnout in nurses. Therefore, we designed a mixed-method pilot study to evaluate a mindfulness-base…
569	Mindfulness-Based Intervention For Nurses In AIDS Care In China: A Pilot Study.	Pan, Chen; Wang, Honghong; Chen, Minzhen; Cai, Yu; Xiao, Changgen; Tang, Qiuping; Koniak-Griffin, Deborah	Background/purpose: Workplace stress among nurses providing care for people living with human immunodeficiency virus is a serious problem in China that may increase rates of job burnout and affect quality of care. Mindfulness-based intervention has been shown to be effective in relieving stress and burnout in nurses. Therefore, we designed a mixed-method pilot study to evaluate a mindfulness-base…
570	Mindfulness-Based Intervention for the Reduction of Compassion Fatigue and Burnout in Nurse Caregivers of Institutionalized Older Persons with Dementia: A Randomized Controlled Trial	Pérez V., Menéndez-Crispín E.J., Sarabia-Cobo C., de Lorena P., Fernández-Rodríguez A., González-Vaca J.	The recent COVID-19 pandemic has severely impacted the mental health of nurses caring for institutionalized older people. Caring in this environment can be complex, with higher levels of burnout and compassion fatigue in staff. It is therefore important to find interventions to increase the well-being of staff. Mindfulness training is known to be effective in treating a variety of physical and me…
571	Mindfulness-based interventions for coping with cancer. [Article]	Carlson, Linda E.	: Work in the development and evaluation of mindfulness-based interventions (MBIs) for cancer care has been underway for the last 20 years, and a growing body of literature now supports their efficacy. MBIs are particularly helpful in dealing with common experiences related to cancer diagnosis, treatment, and survivorship, including loss of control, uncertainty about the future, and fears of recu…
572	Mindfulness-Based Practice to Reduce Blood Pressure and Stress in Priests	Moceri, Joy; Cox, Patricia H.	Literature exploring burnout and stress among clergy is well established, but recent research suggests this population faces higher risk of chronic comorbidities, including cardiovascular disease. A priest community approached a local school of nursing requesting blood pressure (BP) screening and health promotion through nonpharmacologic interventions. The purpose of this pilot study was to deter…
573	Mindfulness-based resilience training to reduce health risk, stress reactivity, and aggression among law enforcement officers: A feasibility and preliminary efficacy trial	Christopher M.S., Hunsinger M., Goerling L.R.J., Bowen S., Rogers B.S., Gross C.R., Dapolonia E., Pruessner J.C.	The primary objective of this study was to assess feasibility and gather preliminary outcome data on Mindfulness-Based Resilience Training (MBRT) for law enforcement officers. Participants (n = 61) were randomized to either an 8-week MBRT course or a no intervention control group. Self-report and physiological data were collected at baseline, post-training, and three months following intervention…
574	Mindfulness-Based Stress Reduction: An Intervention to Enhance the Effectiveness of Nurses' Coping With Work-Related Stress	Smith S.A.	Purpose: This critical literature review explored the current state of the science regarding mindfulness-based stress reduction (MBSR) as a potential intervention to improve the ability of nurses to effectively cope with stress. Methods: Literature sources include searches from EBSCOhost, Gale PowerSearch, ProQuest, PubMed Medline, Google Scholar, Online Journal of Issues in Nursing, and referenc…
575	Mindfulness-Based Stress Reduction: An Intervention to Enhance the Effectiveness of Nurses' Coping With Work-Related Stress.	Smith, Sarah A.	Purpose This critical literature review explored the current state of the science regarding mindfulness-based stress reduction ( MBSR) as a potential intervention to improve the ability of nurses to effectively cope with stress. Methods Literature sources include searches from EBSCOhost, Gale Power Search, Pro Quest, Pub Med Medline, Google Scholar, Online Journal of Issues in Nursing, and refere…
576	Mitigating Burnout in a Team of Pediatric Cardiac Critical Care Advanced Practice Providers: A Team-Building Intervention	Cleveland, Melissa R.; Willis, Tina Schade; Xu, Jiayun; Centers, Gabriela; Gallegos, Julian	This quality improvement project used data from individual conversations and group development theory to implement a team-building intervention to mitigate burnout and improve team climate in a group of advanced practice providers. Two validated questionnaires were used to measure the impact of a team-building workshop and the drafting of a team agreement. Results demonstrated significant improve…
577	Mitigating psychological distress in healthcare workers as COVID-19 waves ensue: a repeated cross-sectional study from Jordan	Obeidat, Nour A.; Dodin, Yasmeen I.; Hawari, Feras I.; Albtoosh, Asma S.; Manasrah, Rasha M.; Mansour, Asem H.	Background: Jordan has experienced several COVID-19 waves in the past 2 years. Cross-sectional studies have been conducted to evaluate distress in healthcare practitioners (HCPs), but there is limited evidence with regards to the impact of continuing pandemic waves on levels of distress in HCPs. We previously studied psychological distress in HCPs during the start of the pandemic (period 1, when …
578	Moderating effect of mindfulness on the relationships between perceived stress and mental health outcomes among Chinese intensive care nurses	Lu F., Xu Y., Yu Y., Peng L., Wu T., Wang T., Liu B., Xie J., Xu S., Li M.	This study aimed to explore the potential moderating effect of mindfulness and its facets on the relationships among perceived stress and mental health outcomes (burnout, depression, anxiety, and subjective well-being) among Chinese intensive care nurses. A total of 500 Chinese intensive care nurses completed self-report measures of mindfulness, burnout syndromes, perceived stress, depression, an…
579	Moral Distress in Nephrology: Perceived Barriers to Ethical Clinical Care	Ducharlet, Kathryn; Philip, Jennifer; Gock, Hilton; Brown, Mark; Gelfand, Samantha L.; Josland, Elizabeth A.; Brennan, Frank	Moral distress occurs when individuals are unable to act in accordance with what they believe to be ethically correct or just. It results from a discrepancy between a clinician’s perception of “the right thing to do” and what is actually happening and is perpetuated by perceived constraints that limit the individual from speaking up or enacting change. Moral distress is reported by many clinician…
580	Moral Distress in Nurses Providing Direct Care on Inpatient Oncology Units.	Sirilla, Janet	Moral distress is defined as knowing the right thing to do when policy constraints do not allow for appropriate choices. The purpose of the current study was to explore the existence of moral distress in oncology nurses with a cross-sectional survey completed by nurses working on inpatient units at a midwestern cancer hospital. Investigators distributed the Moral Distress Scale-Revised to all dir…
581	Motivations, Challenges, and Attitudes to Self-management in Kidney Transplant Recipients: A Systematic Review of Qualitative Studies	Jamieson, Nathan J.; Hanson, Camilla S.; Josephson, Michelle A.; Gordon, Elisa J.; Craig, Jonathan C.; Halleck, Fabian; Budde, Klemens; Tong, Allison	Background Kidney transplantation offers better outcomes compared to dialysis, but requires patients to adhere to an ongoing and complex self-management regimen. Medication nonadherence remains a leading cause of transplant loss, and inadequate self-management undermines transplantation and other health outcomes. We aimed to describe kidney transplant recipients’ motivations, challenges, and atti…
582	MRI Shows that Exhaustion Syndrome Due to Chronic Occupational Stress is Associated with Partially Reversible Cerebral Changes	Savic I., Perski A., Osika W.	The present study investigates the cerebral effects of chronic occupational stress and its possible reversibility. Forty-eight patients with occupational exhaustion syndrome (29 women) and 80 controls (47 women) underwent structural magnetic resonance imaging (MRI) and neuropsychological testing. Forty-four participants (25 patients, 19 controls) also completed a second MRI scan after 1-2 years. …
583	Multicomponent Staff Training Intervention to Improve Residential Dementia Care (PROCUIDA-Demencia): A Mixed-Methods 2-Arm Cluster Randomized Controlled Pilot and Clinical Outcomes Study	Torres-Castro S., Rabaneda-Bueno R., López-Ortega M., Gutiérrez-Robledo L.M., Guzmán A.	Objectives: To evaluate the feasibility outcomes of implementing a multicomponent staff training intervention (PROCUIDA-Demencia) to promote psychosocial interventions and reduce antipsychotic prescription in Mexican care homes and study its effect on staff's care experience and residents' quality of life. Design: A mixed-methods 2-arm cluster randomized controlled pilot study of a 2-day staff tr…
584	Music therapy for health workers to reduce stress, mental workload and anxiety: a systematic review	Colin C., Prince V., Bensoussan J.-L., Picot M.-C.	Background The physical and mental exhaustion of health care workers urgently needs to be addressed as a public health priority. Benefits of music on stress parameters have been extensively reported. Methods We carried out a systematic review to examine the efficacy of music interventions on stress parameters by selecting studies conducted in genuine care stress conditions. To approach the potent…
585	Nature-based stress management course for individuals at risk of adverse health effects from work-related stress-effects on stress related symptoms, workability and sick leave	Sahlin E., Ahlborg Jr. G., Matuszczyk J.V., Grahn P.	Sick leave due to stress-related disorders is increasing in Sweden after a period of decrease. To avoid that individuals living under heavy stress develop more severe stress-related disorders, different stress management interventions are offered. Self-assessed health, burnout-scores and well-being are commonly used as outcome measures. Few studies have used sick-leave to compare effects of stres…
586	Need and benefit of communication training for NICU nurses	Bry, Anna; Wigert, Helena; Bry, Kristina	Objectives To assess the effects of a new communication course for neonatal intensive care unit (NICU) nurses on nurses' confidence in communicating with families, and to explore communication-related issues experienced by the nurses and their relationship to burnout. Study design Twenty-nine nurses participated in an interactive course based on communication cases from the NICU. Participants' ex…
587	Negative Consequences of Providing Nursing Care in the Neonatal Intensive Care Unit	Sano, Riko; Schiffman, Rachel F.; Shoji, Kotaro; Sawin, Kathleen J.	Background Compassion fatigue, secondary traumatic stress, and burnout are negative consequences of providing nursing care among nurses. Purpose This cross-sectional study examined a model of negative consequences of providing nursing care (i.e., compassion fatigue, secondary traumatic stress, and burnout) in the Neonatal Intensive Care Unit. Methods Data were collected from 174 registered nurses…
588	Negative Emotions and Job Burnout in News Media Workers: A Moderated Mediation Model of Rumination and Empathy	Liu, Mingxiao; Wang, Ning; Wang, Pengcheng; Wu, Haomeng; Ding, Xianger; Zhao, Fengqing	News media workers are in stressful and competitive professions susceptible to negative emotions. Although the relationship between negative emotions and job burnout has been evidenced in some professional fields, it has not yet been examined in the population of news media workers. Far few studies have revealed the mediating and moderating mechanism between negative emotions and job burnout. Bas…
589	Neural activation during emotional interference corresponds to emotion dysregulation in stressed teachers	Fynes-Clinton S., Sherwell C., Ziaei M., York A., O’Connor E.S., Forrest K., Flynn L., Bower J., Reutens D., Carroll A.	Teacher stress and burnout has been associated with low job satisfaction, reduced emotional wellbeing, and poor student learning outcomes. Prolonged stress is associated with emotion dysregulation and has thus become a focus of stress interventions. This study examines emotional interference effects in a group of teachers suffering from high stress and to explore how individual differences in cog…
590	No one asked us: Understanding the lived experiences of midwives providing care in the north west suburbs of Melbourne during the COVID-19 pandemic: An interpretive phenomenology	Hearn, Fran; Biggs, Laura; Wallace, Heather; Riggs, Elisha	Problem Within the Victorian healthcare system, a rapid response to the COVID-19 pandemic has necessitated frequent and ongoing changes to midwifery practice. Background Midwives are a vital workforce at risk of burnout, attrition, and trauma. Emotional consequences of the pandemic for midwives remain largely unknown. Aim To understand the lived experiences of midwives providing care in the north…
591	Nulliparous pregnant women's narratives of imminent childbirth before and after internet-based cognitive behavioural therapy for severe fear of childbirth: a qualitative study. [Miscellaneous Article]	Nieminen, K 1 Malmquist, A 2 Wijma, B 3 Ryding, E-L 4 Andersson, G 2,5 Wijma, K 1	Objective: To describe the expectations concerning imminent childbirth before and after 8 weeks of internet-based cognitive behavioural therapy (ICBT) among nulliparous pregnant women with severe fear of childbirth., Design: Qualitative study of nulliparous pregnant women's narratives before and after CBT., Setting: The first ICBT programme for treating severe fear of childbirth., Sample: Fifteen…
592	Nurse leaders' strategies to foster nurse resilience.	Wei, Holly; Roberts, Paige; Strickler, Jeff; Corbett, Robin Webb	Aim: To identify nurse leaders' strategies to cultivate nurse resilience. Background: High nursing turnover rates and nursing shortages are prominent phenomena in health care. Finding ways to promote nurse resilience and reduce nurse burnout is imperative for nursing leaders. Methods: This is a qualitative descriptive study that occurred from November 2017 to June 2018. This study explored strate…
593	Nurse managers' burnout and organizational support: The serial mediating role of leadership and resilience.	Luo, Dan; Song, Yulei; Cai, Xue; Li, Ruxue; Bai, Yamei; Chen, Baoyun; Liu, Ya	Aims: To investigate the relationship between organizational support and nurse managers' burnout and the serial multiple mediating effects of leadership and resilience. Background: Nurse managers are at a high risk of burnout, especially during the COVID‐19 pandemic. However, no research has been done to examine the associations between nurse managers' organizational support, leadership, resilien…
594	Nurse Resilience Is Not Enough.	Bryant, Summer; Hinkley, Terri	In the article, the author discusses how the COVID-19 pandemic tested nurses' resiliency and coping mechanisms and how they are susceptible to burnout and moral injury. Topics include the manifestations or symptoms of moral injury like spiritual crises, guilt, shame and loss of trust, a comparison of moral injury and post-traumatic stress disorder (PTSD), and the need for healthcare leaders to wo…
595	Nurse-Led Computerized Cognitive Training for Mild Cognitive Impairment: A Preliminary Study. [Article]	Oh, Min Woo MD 1,2 Ki, Young Jin MD 3 Jeon, Byoung Hyun MD 3 Kim, Si Yeon RN 1 Oh, Youngmin RN 1 Yoo, Suwon OTR/L 1 Cho, Aeri OTR/L 1 Seo, Joo Han PhD 4 Lee, Goo Joo MD, MPH 1,2	Purpose: This preliminary study aimed to compare the outcomes of an occupational therapist-led and a nurse-led computerized cognitive training (CCT) for mild cognitive impairment (MCI) in older adults., Design: A single-blind randomized controlled trial was performed., Methods: Participants 65 years of age and older with MCI were randomly assigned to a group led by an occupational therapist or by…
596	Nurses and Health-Promoting Behaviors: Knowledge May Not Translate Into Self-Care	Ross, Alyson; Bevans, Margaret; Brooks, Alyssa T.; Gibbons, Susanne; Wallen, Gwenyth R.	Nurses are knowledgeable regarding the importance of health-promoting activities such as healthy eating, physical activity, stress management, sleep hygiene, and maintaining healthy relationships. However, this knowledge may not translate into nurses’ own self-care. Nurses may not follow recommended guidelines for physical activity and proper nutrition. Long hours, work overload, and shift work a…
597	Nurses and Respiratory Therapists Lived Experience During COVID-19 Pandemic: A Qualitative Study	Milo, Razel Bacuetes; Gómez, Elvira; Suarez, Carol; Calero, Patricia; Connelly, Cynthia D.	Introduction Nurses and respiratory therapists working on the frontline during the pandemic surge were short-staffed and worked extended hours while adding new tasks to already demanding workloads. As the world watched news covering COVID-19's effect, nurses and respiratory therapists lived through the daily stress of treating each patient with care, dignity, and compassion. Limited studies have …
598	Nurses Chronic Pain, a Brief Survey Report	Valluri, Jyoti; Gorton, Karen; Chesnut, Steven	Background Chronic pain (CP) is a complex disease affecting over 20% of adults in the United States (US). Nurses have physically demanding jobs and can and do experience CP; however, there are few studies on interventions to manage nurses’ CP. Aim This study aims to describe the impact of CP on nurses’ personal lives and professional duties, what support they requested, and explore their interest…
599	Nurses' pandemic lives: A mixed-methods study of experiences during COVID-19	Gray, Kathleen; Dorney, Paulette; Hoffman, Lori; Crawford, Albert	Background The US healthcare settings and staff have been stretched to capacity by the COVID-19 pandemic. While COVID-19 continues to threaten global healthcare delivery systems and populations, its impact on nursing has been profound. Objectives This study aimed to document nurses' immediate reactions, major stressors, effective measures to reduce stress, coping strategies, and motivators as the…
600	Nurses' views on workload, care rationing and work environments.	Harvey, Clare; Thompson, Shona; Otis, Edmond; Willis, Eileen	Aims: The article examines nurses' experiences to institutionally enforced choices they must make regarding what patient care will be left undone. Cognitive dissonance theory is used to discuss how missed care is reconciled with the nurses' sense of professionalism and feelings of compassion. Background: Research into missed nursing care and care rationing is increasing, with an awareness that it…
601	Nursing burnout interventions: what is being done?	Henry, Barbara J	Many studies have documented high prevalence of burnout and compassion fatigue in oncology nurses. Burnout has detrimental effects on nurses, patients, and healthcare organizations. However, burnout interventions have been shown to improve the physical and mental health of nurses, patient satisfaction, and the organizational bottom line by reducing associated costs of burnout. Although treatment …
602	Nursing home staff perceptions of challenges and coping strategies during COVID-19 pandemic in China	Zhao, Si; Yin, Ping; Xiao, Lily Dongxia; Wu, Shuang; Li, Mengqi; Yang, Xiufen; Zhang, Dou; Liao, Lulu; Feng, Hui	Background First-line nursing staff are responsible for protecting residents, the most vulnerable population, from COVID-19 infections. They are at a high risk of being infected with COVID-19 and experience high levels of psychological distress. Aims To explore the challenges and coping strategies perceived by nursing staff during the COVID-19 pandemic in China. Methods In April,2020, we conducte…
603	Nursing home work environment, care quality, registered nurse burnout and job dissatisfaction	White, Elizabeth M.; Aiken, Linda H.; Sloane, Douglas M.; McHugh, Matthew D.	The objective of this cross-sectional study was to examine the relationships between work environment, care quality, registered nurse (RN) burnout, and job dissatisfaction in nursing homes. We linked 2015 RN4CAST-US nurse survey data with LTCfocus and Nursing Home Compare. The sample included 245 Medicare and Medicaid-certified nursing homes in four states, and 674 of their RN employees. Nursing …
604	Nursing students' perceptions of how the COVID-19 pandemic impacts mental well-being and educational environment	Watson, Mayantoinette F.	Background Challenging work conditions put over 20 million U.S. health workers, including nurses, at risk for mental health problems. Mental health concerns among nurses and nursing students include anxiety, burnout, and stress which can lead to substance abuse and suicidal behavior. Nursing students practice in environments where they are exposed to complex challenges and high-stress situations …
605	Occupational burnout among radiation therapists in Australia: Findings from a mixed methods study	Singh, N.; Wright, C.; Knight, K.; Baird, M.; Akroyd, D.; Adams, R.D.; Schneider, M.E.	Introduction Evidence demonstrates that health care professionals in the palliative care context are more burned out than other health professionals. The aims of this study were to examine: (1) occupational burnout levels among radiation therapists in Australia, (2) association between demographic factors on burnout and (3) radiation therapists' perceptions of burnout. Methods A cross-sectional o…
606	Occupational burnout and stress of nurses in Taiwan regarding COVID-19: An intervention with gong medication	Hsieh H.-F., Huang Y.-T., Ma S.-C., Wang Y.-W.	Aims: This study aimed to explore the effectiveness of gong meditation on nurses' perceived stress and occupational burnout during the COVID-19 pandemic. Background: Nurses play an important role in hospitals, and they currently encounter additional stress due to the COVID-19 pandemic. Design and Methods: In this experimental study, participants were provided intervention with seven sections of g…
607	Occupational burnout in Iranian health care workers during the COVID-19 pandemic	Kamali, Mahsa; Azizi, Marzieh; Moosazadeh, Mahmood; Mehravaran, Hossein; Ghasemian, Roya; Reskati, Maryam Hasannezhad; Elyasi, Forouzan	Background and aim: Health care workers (HCWs), mostly frontliners, are encountering numerous physical and psychosocial stressors, and even managing some conflicts over the course of the novel coronavirus disease 2019 (COVID-19). In this respect, the present study was to investigate the prevalence rate of occupational burnout (OB) in such workers during this pandemic. Materials and methods: This …
608	Occupational burnout in Iranian health care workers during the COVID-19 pandemic.	Kamali, Mahsa; Azizi, Marzieh; Moosazadeh, Mahmood; Mehravaran, Hossein; Ghasemian, Roya; Reskati, Maryam Hasannezhad; Elyasi, Forouzan	Background and aim: Health care workers (HCWs), mostly frontliners, are encountering numerous physical and psychosocial stressors, and even managing some conflicts over the course of the novel coronavirus disease 2019 (COVID-19). In this respect, the present study was to investigate the prevalence rate of occupational burnout (OB) in such workers during this pandemic. Materials and methods: This …
609	Occupational Stress Management and Burnout Interventions in Nursing and Their Implications for Healthy Work Environments: A Literature Review	Nowrouzi, Behdin; Lightfoot, Nancy; Larivière, Michael; Carter, Lorraine; Rukholm, Ellen; Schinke, Robert; Belanger-Gardner, Diane	This article reports on a literature review of workplace interventions (i.e., creating healthy work environments and improving nurses’ quality of work life [QWL]) aimed at managing occupational stress and burnout for nurses. A literature search was conducted using the keywords nursing, nurses, stress, distress, stress management, burnout, and intervention. All the intervention studies included in…
610	Occupational therapists' experience of workplace fatigue: Issues and action	Brown C.A., Schell J., Pashniak L.M.	BACKGROUND: Occupational therapists (OTs) work in all areas of health and wellbeing. The work is physically and psychologically demanding, but OTs are often not diligent about recognizing and attending to the workplace health and safety issue of fatigue in their own work settings. OBJECTIVE: The purpose of this paper is to determine current issues and the evidence-base as presented in the literat…
611	Omega-3 fatty acids for a better mental state in working populations - Happy Nurse Project: A 52-week randomized controlled trial	Watanabe, Norio; Matsuoka, Yutaka; Kumachi, Mie; Hamazaki, Kei; Horikoshi, Masaru; Furukawa, Toshi A.	The efficacy of omega-3 fatty acids for maintaining a better mental state has not been examined among working populations. We aimed to explore the effectiveness of omega-3 fatty acids for hospital nurses. In a multi-center randomized trial, 80 junior nurses were randomly allocated to either omega-3 fatty acids (1200 mg/day of eicosapentaenoic acid and 600 mg/day of docosahexaenoic acid) or identi…
612	Omega-3-polyunsatured fatty acids (O3PUFAs), compared to placebo, reduced symptoms of occupational burnout and lowered morning cortisol secretion	Jahangard, Leila; Hedayati, Mahmoud; Abbasalipourkabir, Roghayeh; Haghighi, Mohammad; Ahmadpanah, Mohammad; Faryadras, Mohammad; Mikoteit, Thorsten; Sadeghi Bahmani, Dena; Brand, Serge	Background : Occupational burnout is both a serious health concern at both public and individual levels. Treatment options are psychopharmacological, psychological and physical activity-related interventions. Here, we tested whether, compared to placebo, omega-3-polyunsaturated fatty acids (O3PUFAs) have a positive impact on burnout and morning cortisol secretion. Method : A total of 43 individua…
613	Online Training in Mind-Body Therapies: Different Doses, Long-term Outcomes	Kemper K.J., Rao N., Gascon G., Mahan J.D.	Background.: There is a high rate of burnout among health professionals, driving diverse attempts to promote resilience and well-being to counter this trend. The purpose of this project was to assess the dose-response relationship between the number of hours of online mind-body skills training for health professionals and relevant outcomes a year later. Methods.: Among 1438 registrants for online…
614	Online, low-volume meditation does not alter immune-related biomarkers	Graham, Brett; Jin, Yuxuan; Bazeley, Peter; Husni, Elaine; Calabrese, Leonard H.	Objectives Prior studies of mindfulness meditation have demonstrated anti-inflammatory and immunoregulatory effects but whether meditation courses delivered online can exert similar effects is poorly understood. Barriers to large scale implementation of traditional mindfulness meditation programs has created an increased interest in the effect of less time- and resource-intensive online meditatio…
615	Optimism and proactive coping in relation to burnout among nurses	Chang, Yuhsuan; Chan, Hsin‐Ju
616	Optimization of DOAC management services in a centralized anticoagulation clinic	Sylvester, Katelyn W.; Chen, Alisia; Lewin, Andrea; Fanikos, John; Goldhaber, Samuel Z.; Connors, Jean M.	Background In 2017, the Brigham and Women’s Hospital Anticoagulation Management Service (BWH AMS) expanded services to patients on direct oral anticoagulants (DOACs). We have since updated our DOAC management plan and adjusted the workflow of our clinic. Objectives This report describes how our DOAC management has evolved and describes key interventions made. Additionally, we report on the result…
617	Organizational Justice, Professional Identification, Empathy, and Meaningful Work During COVID-19 Pandemic: Are They Burnout Protectors in Physicians and Nurses?	Correia, Isabel; Almeida, Andreia E	Burnout has been recognized as a serious health problem. In Portugal, before COVID-19 Pandemic, there were strong indicators of high prevalence of burnout in physicians and nurses. However, the Portuguese Health Care Service was able to efficiently respond to the increased demands. This study intends to understand how psychosocial variables might have been protective factors for burnout in physic…
618	Organizational strategies to reduce physician burnout and improve professional fulfillment	Olson, Kristine; Marchalik, Daniel; Farley, Heather; Dean, Shannon M.; Lawrence, Elizabeth C.; Hamidi, Maryam S.; Rowe, Susannah; McCool, Joanne M.; O'Donovan, Cormac A.; Micek, Mark A.; Stewart, Miriam T.	Burnout is highly prevalent among physicians and has been associated with negative outcomes for physicians, patients, staff, and health-care organizations. Reducing physician burnout and increasing physician well-being is a priority. Systematic reviews suggest that organization-based interventions are more effective in reducing physician burnout than interventions targeted at individual physician…
619	Outcomes of art therapy and coloring for professional and informal caregivers of patients in a radiation oncology unit: A mixed methods pilot study	Kaimal, Girija; Carroll-Haskins, Katrina; Mensinger, Janell L.; Dieterich-Hartwell, Rebekka M.; Manders, Elizabeth; Levin, William P.	Purpose Caring for cancer patients can be highly stressful for both family caregivers and oncology professionals. These high levels of stress can lead to poorer patient outcomes and increased risk of health problems for the caregivers themselves. Art therapy may help these caregivers as art-making can be a relaxing and enjoyable form of self-expression and art therapists can support individuals i…
620	Overcoming social appearance anxiety among children affected by congenital physical differences. [Miscellaneous Article]	de Reviers, Beatrice a de Vries, Herman b	Purpose of review: How can we effectively help children with congenital physical differences and their parents in adapting to their situation and overcome social appearance anxiety? How can we improve their self-efficacy in social situations and relationships, as well as increase their self-esteem and self-confidence, which are foundations of assertiveness?, Recent findings: Several studies have …
621	Pain Coping Skills Training for Patients Who Catastrophize About Pain Prior to Knee Arthroplasty: A Multisite Randomized Clinical Trial. [Article]	Riddle, Daniel L. PT, PhD 1 Keefe, Francis J. PhD 2 Ang, Dennis C. MD 3 Slover, James MD 4 Jensen, Mark P. PhD 5 Bair, Matthew J. MD 6,7 Kroenke, Kurt MD 6,7 Perera, Robert A. PhD 1 Reed, Shelby D. PhD 2 McKee, Daphne PhD 2 Dumenci, Levent PhD 8	Background: Pain catastrophizing has been identified as a prognostic indicator of poor outcome following knee arthroplasty. Interventions to address pain catastrophizing, to our knowledge, have not been tested in patients undergoing knee arthroplasty. The purpose of this study was to determine whether pain coping skills training in persons with moderate to high pain catastrophizing undergoing kne…
622	Palliative Care Professionals' Inner Life: Exploring the Relationships Among Awareness, Self-Care, and Compassion Satisfaction and Fatigue, Burnout, and Coping With Death	Sansó, Noemí; Galiana, Laura; Oliver, Amparo; Pascual, Antonio; Sinclair, Shane; Benito, Enric	Context Professionals working in the landscape of death and dying frequently are exposed to existential issues, psychological challenges, and emotional distress associated with care at the end of life. Identifying factors that help professionals cope with frequent exposure to issues related to mortality could enhance palliative care providers' and patients' quality of life. Objectives To improve …
623	Pandemic-related mental health risk among front line personnel	Wright, Hannah M.; Griffin, Brandon J.; Shoji, Kotaro; Love, Tiffany M.; Langenecker, Scott A.; Benight, Charles C.; Smith, Andrew J.	The mental health of frontline workers is critical to a community's ability to manage crises and disasters. This study assessed risks for mental health problems (traumatic stress, depression, anxiety, alcohol use, insomnia) in association with pandemic-related stressors in a sample of emergency and hospital personnel (N = 571). Respondents completed self-report surveys online from April 1st to Ma…
624	Parental burnout and resilience intervention among Chinese parents during the COVID-19 pandemic	Liu Y., Chee J.H., Wang Y.	Introduction: Parental burnout is a mental state that combines long-term stress and depression with an overwhelming feeling of parental pressure. Methods: In Study 1, we conducted a web-based survey of 390 Chinese parents (75.1% mothers) with children aged 1–18 years old (Mean age = 9.05 years, SD = 5.098) to examine the parental burnout during the COVID-19 global pandemic and to identify associa…
625	ParsBERT topic modeling of Persian scientific articles about COVID-19	Dehghani, Mohammad; Ebrahimi, Fezzeh	Purpose The COVID-19 pandemic has indisputably impacted every aspect of human life, and a host of studies have investigated its different aspects. This paper models the contents of Persian literature on COVID-19. Method This is a descriptive-exploratory study in which 815 articles were collected from the Magiran database. The articles were published before March 2022. The abstracts and titles wer…
626	Pathway linking dispositional mindfulness to fatigue in oncology female nurses: Exploring the mediating role of emotional suppression	Heshmati, Rasoul; Caltabiano, Marie L.	Purpose Fatigue is a physical and emotional state associated with certain aspects of nursing practice. The current study aimed to investigate the indirect effect of dispositional mindfulness on fatigue via emotional suppression in oncology female nurses. Methods In a cross-sectional study, 137 female oncology nurses were recruited from several hospitals to complete baseline questionnaires. Emotio…
627	Patient-related stressful situations and stress-related outcomes in emergency nurses: A cross-sectional study on the role of work factors and recovery during leisure time	de Wijn, A.N.; van der Doef, M.P.	Background Emergency nurses are frequently exposed to patient-related stressful situations, making them susceptible to emotional exhaustion and symptoms of post-traumatic stress disorder. The current study aims to assess differential effects of patient-related stressful situations (emotionally demanding situations, aggression/conflict situations, and critical events) on stress-related outcomes in…
628	Patients' and Providers' Views on Causes and Consequences of Healthcare Fragmentation in the Ambulatory Setting: a Qualitative Study.	Kern, Lisa M.; Safford, Monika M.; Slavin, Masha J.; Makovkina, Evguenia; Fudl, Ahd; Carrillo, J. Emilio; Abramson, Erika L.	Background: Patients with chronic conditions routinely see multiple outpatient providers, who may or may not communicate with each other. Gaps in information across providers caring for the same patient can lead to harm for patients. However, the exact causes and consequences of healthcare fragmentation are not understood well enough to design interventions to address them.Objective: We sought to…
629	Paving the way to reduce work-stress in rehabilitation nurses: Promising results from a pilot study.	Maggio, Maria Grazia; Manuli, Alfredo; Tripoli, Daniele; Calabrò, Rocco Salvatore	Work Stress (WS) negatively affects both nurses and the healthcare system. The aim of this exploratory study is to investigate the effect of a professional stress prevention program in order to reduce WS in nurses working in a Rehab Ward. Twenty-three nurses were enrolled in this pilot study. The professional stress prevention program was based on group meetings and individual support. At baselin…
630	Pediatric Nurses' Grief Experience, Burnout and Job Satisfaction	Adwan, Jehad Z.	Correlations among grief, burnout, and job satisfaction among highly satisfied pediatric nurses were examined using the Revised Grief Experience Inventory (RGEI), Maslach Burnout Inventory (MBI), and Index of Work Satisfaction (IWS). Results showed that grief had significant correlations; positive with burnout, negative with job satisfaction. RN's reported significantly higher emotional exhaustio…
631	Perceived Benefits and Challenges of an Oncology Nurse Support Group.	Wittenberg-Lyles, Elaine; Goldsmith, Joy; Reno, Jenna	This study explores the perceived benefits and barriers of participating in a monthly oncology nurse support group, Ten oncology nurses participated in an average of seven support group meetings over a one-year period. Interviews were conducted, transcribed, analyzed, and the-matized using qualitative descriptive methods. Clear benefits for oncology nurses are indicated; participants described a …
632	Perceived health, perceived social support and professional quality of life in hospital emergency nurses	Ruiz-Fernández, María Dolores; Ramos-Pichardo, Juan Diego; Ibañez-Masero, Olivia; Sánchez-Ruiz, Máximo Juan; Fernández-Leyva, Antonia; Ortega-Galán, Ángela María	Background Emergency department nurses are continually exposed to distressing experiences that can lead to burnout, compassion fatigue, and compassionate satisfaction, thus could affect the professional quality of life. The aim of this study was to analyse professional quality of life in hospital emergency department nurses based on perceived health, social support and a series of socio-demograph…
633	Perceived Social Support Mediates the Relationships of Dispositional Mindfulness to Job Burnout and Posttraumatic Stress Disorder Among Chinese Firefighters	Chen J., Li W., An Y., Zhang Y., Du J., Xu W.	Objective: The present study investigated the ways in which dispositional mindfulness is related to posttraumatic stress disorder (PTSD) symptoms and job burnout among firefighters by considering the role of perceived social support. Method: A total of 409 Chinese firefighters completed the PTSD Checklist for Diagnostic and Statistical Manual of Mental Disorders, fifth edition, the Maslach Burnou…
634	Perceived stress, coping style and burnout of Chinese nursing students in late-stage clinical practice: A cross-sectional study	Ma, Huan; Zou, Jin-mei; Zhong, Ying; Li, Jia; He, Ji-qun	Aim The aim of this study was to examine the levels of stress, coping style and burnout among Chinese nursing students in late-stage clinical practice and to identify their relationships. Background High stress, passive coping and burnout among nursing students in late-stage clinical practice may contribute to severe psychological consequences. Design A descriptive and cross-sectional study was c…
635	Perceived Value of a Program to Promote Surgical Resident Well-being	Salles, Arghavan; Liebert, Cara A.; Esquivel, Micaela; Greco, Ralph S.; Henry, Rebecca; Mueller, Claudia	Objective The demands of surgical residency are intense and threaten not only trainees’ physical wellness, but also risk depression, burnout, and suicide. Our residency program implemented a multifaceted Balance in Life program that is designed to improve residents’ well-being. The purpose of this study was to evaluate the program utilization and perceived value by residents. Design, Setting, Par…
636	Personal and work-related factors associated with nurse resilience: A systematic review.	Yu, Fiona; Raphael, Deborah; Mackay, Lisa; Smith, Melody; King, Anna	Nursing shortages have profoundly impacted hospitals and consequently increased financial expenditure, resulting in work overload, thus augmenting nurses' stress and burnout levels. Studies have found that resilience helps nurses reduce the effects of stress and burnout. However, the factors associated with nurse resilience are yet to be determined. This systematic review aims to identify the ass…
637	Personal determinants of nurses' burnout in end of life care	Gama, Georgeana; Barbosa, Filipe; Vieira, Margarida	Purpose Our aim is to identify socio-demographic, professional exposure to dying, training degree and personal factors relevant to burnout dimensions in nurses coping with death issues. Method A sample of 360 nurses (response rate 70.6%) from internal medicine, oncology, haematology and palliative care departments of five health institutions answered to a socio-demographic and professional questi…
638	Physical Activity, Fitness, Cognitive Function, and Academic Achievement in Children: A Systematic Review. [Miscellaneous Article]	Donnelly, Joseph E. Ed.D, FACSM (Co-Chair) Hillman, Charles H. Ph.D. Co-Chair Castelli, Darla Ph.D. Etnier, Jennifer L. Ph.D., FACSM Lee, Sarah Ph.D. Tomporowski, Phillip Ph.D., FACSM Lambourne, Kate Ph.D. Szabo-Reed, Amanda N. Ph.D.	Background: The relationship among physical activity (PA), fitness, cognitive function, and academic achievement in children is receiving considerable attention. The utility of PA to improve cognition and academic achievement is promising but uncertain; thus, this position stand will provide clarity from the available science., Objective: The purpose of this study was to answer the following ques…
639	Physiotherapy Versus Physiotherapy Plus Cognitive Training on Cognition and Quality of Life in Parkinson Disease: Randomized Clinical Trial. [Article]	Barboza, Natalia Mariano MSc Terra, Marcelle Brandao MSc Bueno, Maria Eduarda Brandao MSc Christofoletti, Gustavo PhD Smaili, Suhaila Mahmoud PhD	Objective: The aim of the study was to verify the effectiveness of physiotherapy associated with cognitive training to improve cognition and quality of life in individuals with Parkinson disease., Design: This is a randomized clinical trial involving 58 individuals with mild to moderate Parkinson disease, randomly distributed into two groups: motor group and cognitive-motor group. Both groups wer…
640	Piloting Peer Support to Decrease Secondary Traumatic Stress, Compassion Fatigue, and Burnout Among Air Medical Crewmembers	McCall, W. Travis	Objective The current research was performed to assess professional quality of life; identify factors associated with secondary traumatic stress, burnout, and compassion satisfaction; and evaluate the effectiveness of a peer support pilot intervention among air medical crewmembers. Methods Quantitative research methods were used to assess secondary traumatic stress, compassion satisfaction, and b…
641	Piloting Peer Support to Decrease Secondary Traumatic Stress, Compassion Fatigue, and Burnout Among Air Medical Crewmembers.	McCall, W. Travis	• Crewmembers may suffer secondary traumatic stress, compassion fatigue, and burnout. • Clinicians who are new to a program are at the highest risk of emotional stress. • Self-support is an ineffective coping mechanism among air medical professionals. • Peer support is a beneficial intervention for air medical crewmembers. The current research was performed to assess professional quality of life;…
642	Please put on your own oxygen mask before assisting others: a call to arms to battle burnout	Atallah, Fouad; McCalla, Sandra; Karakash, Scarlett; Minkoff, Howard	Burnout among healthcare workers has reached epidemic proportions. Obstetrician/Gynecologists are not exceptions. Burnout is a phenomenon that can be difficult to distinguish from other entities, but one that has far-reaching consequences that can be deleterious both to physicians and to their patients. Most worrisome are its insidious nature, its contagiousness, and its relationship to depressio…
643	Positive Effects of a Stress Reduction Program Based on Mindfulness Meditation in Brazilian Nursing Professionals: Qualitative and Quantitative Evaluation	dos Santos, Teresa Maria; Kozasa, Elisa Harumi; Carmagnani, Isabel Sampaio; Tanaka, Luiza Hiromi; Lacerda, Shirley Silva; Nogueira-Martins, Luiz Antonio	Context Mindfulness meditation has been shown to effectively mitigate the negative effects of stress among nursing professionals, but in countries like Brazil, these practices are relatively unexplored. Objective To evaluate the effects of a Stress Reduction Program (SRP) including mindfulness and loving kindness meditation among nursing professionals working in a Brazilian hospital setting. Desi…
644	Positive Effects of a Stress Reduction Program Based on Mindfulness Meditation in Brazilian Nursing Professionals: Qualitative and Quantitative Evaluation.	dos Santos, Teresa Maria; Kozasa, Elisa Harumi; Carmagnani, Isabel Sampaio; Tanaka, Luiza Hiromi; Lacerda, Shirley Silva; Nogueira-Martins, Luiz Antonio	Context: Mindfulness meditation has been shown to effectively mitigate the negative effects of stress among nursing professionals, but in countries like Brazil, these practices are relatively unexplored.Objective: To evaluate the effects of a Stress Reduction Program (SRP) including mindfulness and loving kindness meditation among nursing professionals working in a Brazilian hospital setting.Desi…
645	Positive emotion skills intervention to address burnout in critical care nurses	Cheung E.O., Hernandez A., Herold E., Moskowitz J.T.	Critical care nurses experience high levels of workplace stress, which can lead to burnout. Many medical centers have begun offering wellness programs to address burnout in their nursing staff; however, most of these programs focus on reducing negative states such as stress, depression, and anxiety. A growing body of evidence highlights the unique, independent role of positive emotion in promotin…
646	Positive Emotion Skills Intervention to Address Burnout in Critical Care Nurses.	Cheung, Elaine O.; Hernandez, Alison; Herold, Emma; Moskowitz, Judith T.	Critical care nurses experience high levels of workplace stress, which can lead to burnout. Many medical centers have begun offering wellness programs to address burnout in their nursing staff; however, most of these programs focus on reducing negative states such as stress, depression, and anxiety. A growing body of evidence highlights the unique, independent role of positive emotion in promotin…
647	Positive impact of mindfulness meditation on mental health of female teachers during the COVID-19 outbreak in Italy	Matiz A., Fabbro F., Paschetto A., Cantone D., Paolone A.R., Crescentini C.	The Covid-19 pandemic and subsequent public health measures were shown to impact negatively on people’s mental health. In particular, women were reported to be at higher risk than men of developing symptoms of stress/anxiety/depression, and resilience was considered a key factor for positive mental health outcomes. In the present study, a sample of Italian female teachers (n = 66, age: 51.5 ± 7.9…
648	Positive psychology in health care: Defining key stakeholders and their roles	Lianov L.S., Barron G.C., Fredrickson B.L., Hashmi S., Klemes A., Krishnaswami J., Lee J., Le Pertel N., Matthews J.A., Millstein R.A., Phillips E.M., Sannidhi D., De Vries P.P., Wallace A., Winter S.J.	Lifestyle-related diseases have common risk factors: physical inactivity, poor diet, inadequate sleep, high stress, substance use, and social isolation. Evidence is mounting for the benefits of incorporating effective methods that promote healthy lifestyle habits into routine health care treatments. Research has established that healthy habits foster psychological and physiological health and tha…
649	Posttraumatic growth among health care workers on the frontlines of the COVID-19 pandemic	Feingold, Jordyn H.; Hurtado, Alicia; Feder, Adriana; Peccoralo, Lauren; Southwick, Steven M.; Ripp, Jonathan; Pietrzak, Robert H.	Background The COVID-19 pandemic has led to significant mental health consequences for frontline health care workers (FHCWs). However, no known study has examined the prevalence, determinants, or correlates of posttraumatic growth (PTG) in this population. Methods Data were analyzed from a prospective cohort of FHCWs at an urban tertiary care hospital in New York City (NYC). Assessments were cond…
650	Posttraumatic growth and burnout in pediatric nurses: The mediating role of secondary traumatization and the moderating role of meaning in work.	Hamama‐Raz, Yaira; Hamama, Liat; Pat‐Horenczyk, Ruth; Stokar, Yaffa Naomi; Zilberstein, Tal; Bron‐Harlev, Efrat	The current study focused on pediatric nurses. It explored the direct link between posttraumatic growth as a coping resource and burnout and the indirect link between posttraumatic growth and burnout via secondary traumatic stress (mediating effect). Moreover, meaning in work was examined as a moderator variable in relation to the direct link and the indirect link. One hundred and thirty‐eight nu…
651	Posttraumatic growth in Chinese nurses and general public during the COVID-19 outbreak.	Li, Lin; Mao, Ming; Wang, Shuya; Yin, Rulan; Yan, Hai'Ou; Jin, Yue; Cheng, Yun	COVID-19 as a pandemic disease, till 18 May 2020, has infected more than 84,494 people in China and 4721,051 abroad. While countries around the world concentrate on controlling the pandemic to minimize damage to this country, the positive psychology brought to nurses and general public (GP) by COVID-19 should not be ignored. This study aims to assess post-traumatic growth (PTG) of Chinese nurses …
652	Posttraumatic stress symptoms in palliative care professionals seeking mindfulness training: Prevalence and vulnerability.	O’Mahony, Sean; Gerhart, James I.; Grosse, Johanna; Abrams, Ira; Levy, Mitchell M.	Background: Vicarious exposure to trauma is ubiquitous in palliative medicine. Repeated exposure to trauma may contribute to compassion fatigue and posttraumatic stress disorder symptoms in medical and supportive care professionals such as physicians, nurses, and social workers. These symptoms may be intensified among medical and supportive care professionals who use avoidant or rigid coping stra…
653	Pragmatic randomized controlled trial of the Mind Management Skills for Life Programme as an intervention for occupational burnout in mental healthcare professionals.	Laker, Victoria; Simmonds-Buckley, Melanie; Delgadillo, Jaime; Palmer, Louis; Barkham, Michael	Occupational burnout is highly prevalent in the mental healthcare workforce and associated with poorer job satisfaction, performance and outcomes. To evaluate the effects of the Mind Management Skills for Life Programme on burnout and wellbeing. N = 173 mental health nurses were recruited from the English National Health Service during the acute phase of the COVID-19 crisis. Participants were all…
654	Pragmatic Uncontrolled Study of Specialized Cognitive Behavioral Therapy for Adults With Chronic Tinnitus. [Article]	Fuller, Thomas E. 1 van Breukelen, Gerard J. P. 2 Vlaeyen, Johan W. S. 1,,3 Cima, Rilana F. F. 1,,3,,4	Objectives: Tinnitus is the perception of sound without an external source, affecting quality of life that can cause severe distress in approximately 1 to 3% of the population of people with tinnitus. Randomized controlled trials of cognitive behavioral therapy for tinnitus have demonstrated its effectiveness in improving quality of life, but the effects of their implementation on a large scale i…
[truncated: 13,444 more rows]

## Sheet: syahda
No	Title	Author	Abstract
[truncated: 12,338 more rows]

## Sheet: DEF
Deadline: 24th Nov 2023
	NAMA	NO OF ARTICLES
	WANI	1-1763
[truncated: 13 more rows]
